# Supplementary material for: N-(2,3-Dimethyl­phen­yl)succinimide
Source: Acta Crystallogr Sect E Struct Rep Online. 2010 Mar 24;66(Pt 4):o919. doi: 10.1107/S160053681001055X (PMC2983788; doi:10.1107/S160053681001055X)
Supplement: Supplementary file 1 [file e-66-0o919-sup1.cif]

##############################################################################
###                                                                        ###
###        Electronic paper (Acta Crystallographica Section E)             ###
###                                                                        ###
##############################################################################
#                                                                            #
# This CIF contains the data in a paper accepted for publication in Acta     #
# Crystallographica Section E. It conforms to the requirements of Notes      #
# for Authors for Section E, and has been peer reviewed under the auspices   #
# of the IUCr Commission on Journals.                                        #
#                                                                            #
# Full details of the Crystallographic Information File format               #
# are given in the paper "The Crystallographic Information File (CIF):       #
# a New Standard Archive File for Crystallography" by S. R. Hall, F. H.      #
# Allen and I. D. Brown [Acta Cryst. (1991), A47, 655-685].                  #
#                                                                            #
# The current version of the core CIF dictionary is obtainable from          #
# ftp://ftp.iucr.org/pub/cif_core.dic. The current version number is 2.4.    #
#                                                                            #
# Software is freely available for graphical display of the structure(s) in  #
# this CIF.  For information consult the CIF home page http://www.iucr.org/  #
# cif/home.html                                                              #
#                                                                            #
# This file may be used for bona fide research purposes within the           #
# scientific community so long as proper attribution is given to the journal # 
# article from which it was obtained.                                        #
#                                                                            #
##############################################################################
                                             
data_I
_audit_creation_method     SHELXL-97
_chemical_name_systematic
;
<i>N</i>-(2,3-Dimethylphenyl)succinimide
;
_chemical_name_common     ?
_chemical_formula_moiety     'C12 H13 N O2'
_chemical_formula_sum     'C12 H13 N O2'
_chemical_formula_iupac     'C12 H13 N O2'
_chemical_formula_weight     203.23
_chemical_melting_point     ?
_symmetry_cell_setting     monoclinic
_symmetry_space_group_name_H-M     'P 21/c'
_symmetry_space_group_name_HALL     '-P 2ybc'
loop_
    _symmetry_equiv_pos_as_xyz
    'x, y, z'
    '-x, y+1/2, -z+1/2'
    '-x, -y, -z'
    'x, -y-1/2, z-1/2'
_cell_length_a     6.0600(5)
_cell_length_b     16.429(2)
_cell_length_c     10.5930(10)
_cell_angle_alpha     90.00
_cell_angle_beta     91.992(8)
_cell_angle_gamma     90.00
_cell_volume     1054.00(18)
_cell_formula_units_Z     4
_cell_measurement_reflns_used     25
_cell_measurement_theta_min     5.39
_cell_measurement_theta_max     17.98
_cell_measurement_temperature     299(2)
_exptl_crystal_description     prism
_exptl_crystal_colour     colourless
_exptl_crystal_size_max     0.40
_exptl_crystal_size_mid     0.20
_exptl_crystal_size_min     0.15
_exptl_crystal_density_diffrn     1.281
_exptl_crystal_density_meas     ?
_exptl_crystal_density_method     'not measured'
_exptl_crystal_F_000     432
_exptl_absorpt_coefficient_mu     0.709
_exptl_absorpt_correction_type     none
_exptl_absorpt_process_details     ?
_exptl_absorpt_correction_T_min     ?
_exptl_absorpt_correction_T_max     ?
_exptl_special_details
;
;
_diffrn_ambient_temperature     299(2)
_diffrn_radiation_type     CuK\a
_diffrn_radiation_wavelength     1.54180
_diffrn_radiation_source     'fine-focus sealed tube'
_diffrn_radiation_monochromator     graphite
_diffrn_measurement_device_type     'Enraf--Nonius CAD-4'
_diffrn_measurement_method     \w/2\q
_diffrn_detector_area_resol_mean     ?
_diffrn_reflns_number     2096
_diffrn_reflns_av_R_equivalents     0.0159
_diffrn_reflns_av_sigmaI/netI     0.0232
_diffrn_reflns_theta_min     4.97
_diffrn_reflns_theta_max     66.90
_diffrn_reflns_theta_full     66.90
_diffrn_measured_fraction_theta_max     1.000
_diffrn_measured_fraction_theta_full     1.000
_diffrn_reflns_limit_h_min     -7
_diffrn_reflns_limit_h_max     1
_diffrn_reflns_limit_k_min     -19
_diffrn_reflns_limit_k_max     0
_diffrn_reflns_limit_l_min     -12
_diffrn_reflns_limit_l_max     12
_diffrn_standards_number     3
_diffrn_standards_interval_count     ?
_diffrn_standards_interval_time     120
_diffrn_standards_decay_%     1.0
_refine_special_details
;
Refinement of <i>F</i>^2^ against ALL reflections. The weighted <i>R</i>-factor
wR and goodness of fit <i>S</i> are based on <i>F</i>^2^, conventional
<i>R</i>-factors <i>R</i> are based on <i>F</i>, with <i>F</i> set to zero for
negative <i>F</i>^2^. The threshold expression of <i>F</i>^2^ >
\s(<i>F</i>^2^) is used only for calculating <i>R</i>-factors(gt) etc. and is
not relevant to the choice of reflections for refinement. <i>R</i>-factors
based on <i>F</i>^2^ are statistically about twice as large as those based on
<i>F</i>, and <i>R</i>- factors based on ALL data will be even larger.
;
_reflns_number_total     1883
_reflns_number_gt     1472
_reflns_threshold_expression     I>2sigma(I)
_refine_ls_structure_factor_coef     Fsqd
_refine_ls_matrix_type     full
_refine_ls_R_factor_all     0.0577
_refine_ls_R_factor_gt     0.0410
_refine_ls_wR_factor_gt     0.1127
_refine_ls_wR_factor_ref     0.1219
_refine_ls_goodness_of_fit_ref     1.046
_refine_ls_restrained_S_all     1.046
_refine_ls_number_reflns     1883
_refine_ls_number_parameters     139
_refine_ls_number_restraints     0
_refine_ls_hydrogen_treatment     constr
_refine_ls_weighting_scheme     calc
_refine_ls_weighting_details
         'calc w=1/[\s^2^(Fo^2^)+(0.0595P)^2^+0.2594P] where P=(Fo^2^+2Fc^2^)/3'
_atom_sites_solution_hydrogens     geom
_atom_sites_solution_primary     direct
_atom_sites_solution_secondary     difmap
_refine_ls_shift/su_max     0.000
_refine_ls_shift/su_mean     0.000
_refine_diff_density_max     0.179
_refine_diff_density_min     -0.205
_refine_ls_extinction_method     'SHELXL97 (Sheldrick, 2008)'
_refine_ls_extinction_coef     0.0081(9)
_refine_ls_extinction_expression
                                  'Fc^*^=kFc[1+0.001xFc^2^\l^3^/sin(2\q)]^-1/4^'
loop_
    _atom_type_symbol
    _atom_type_description
    _atom_type_scat_dispersion_real
    _atom_type_scat_dispersion_imag
    _atom_type_scat_source
    'C' 'C' 0.0181 0.0091
                         'International Tables Vol C Tables 4.2.6.8 and 6.1.1.4'
    'H' 'H' 0.0000 0.0000
                         'International Tables Vol C Tables 4.2.6.8 and 6.1.1.4'
    'N' 'N' 0.0311 0.0180
                         'International Tables Vol C Tables 4.2.6.8 and 6.1.1.4'
    'O' 'O' 0.0492 0.0322
                         'International Tables Vol C Tables 4.2.6.8 and 6.1.1.4'
_computing_data_collection     'CAD-4-PC (Enraf--Nonius, 1996)'
_computing_cell_refinement     'CAD-4-PC (Enraf--Nonius, 1996)'
_computing_data_reduction     'REDU4 (Stoe & Cie, 1987)'
_computing_structure_solution     'SHELXS97 (Sheldrick, 2008)'
_computing_structure_refinement     'SHELXL97 (Sheldrick, 2008)'
_computing_molecular_graphics     'PLATON (Spek, 2009)'
_computing_publication_material     'SHELXL97 (Sheldrick, 2008)'
loop_
    _atom_site_type_symbol
    _atom_site_label
    _atom_site_fract_x
    _atom_site_fract_y
    _atom_site_fract_z
    _atom_site_U_iso_or_equiv
    _atom_site_adp_type
    _atom_site_calc_flag
    _atom_site_refinement_flags
    _atom_site_occupancy
    _atom_site_disorder_assembly
    _atom_site_disorder_group
    C C1 0.0295(3) 0.64329(10) 0.78424(14) 0.0372(4) Uani d . 1 . .
    C C2 0.1636(3) 0.60330(10) 0.70029(15) 0.0376(4) Uani d . 1 . .
    C C3 0.1134(3) 0.61237(11) 0.57082(15) 0.0452(4) Uani d . 1 . .
    C C4 -0.0697(3) 0.65748(12) 0.53242(17) 0.0546(5) Uani d . 1 . .
    H H4 -0.1026 0.6632 0.4465 0.066 Uiso calc R 1 . .
    C C5 -0.2041(3) 0.69410(12) 0.61716(19) 0.0557(5) Uani d . 1 . .
    H H5 -0.3281 0.7230 0.5888 0.067 Uiso calc R 1 . .
    C C6 -0.1541(3) 0.68768(11) 0.74460(18) 0.0467(4) Uani d . 1 . .
    H H6 -0.2424 0.7128 0.8031 0.056 Uiso calc R 1 . .
    C C7 0.2655(3) 0.67879(11) 0.97290(16) 0.0449(4) Uani d . 1 . .
    C C8 0.2745(3) 0.65793(14) 1.11109(17) 0.0579(5) Uani d . 1 . .
    H H8A 0.2780 0.7069 1.1622 0.069 Uiso calc R 1 . .
    H H8B 0.4045 0.6256 1.1324 0.069 Uiso calc R 1 . .
    C C9 0.0665(4) 0.60978(13) 1.13227(17) 0.0567(5) Uani d . 1 . .
    H H9A 0.1021 0.5571 1.1689 0.068 Uiso calc R 1 . .
    H H9B -0.0287 0.6388 1.1887 0.068 Uiso calc R 1 . .
    C C10 -0.0448(3) 0.59991(11) 1.00467(17) 0.0461(4) Uani d . 1 . .
    C C11 0.3529(3) 0.55084(11) 0.74623(17) 0.0478(5) Uani d . 1 . .
    H H11A 0.3393 0.5398 0.8346 0.057 Uiso calc R 1 . .
    H H11B 0.4896 0.5787 0.7332 0.057 Uiso calc R 1 . .
    H H11C 0.3509 0.5005 0.7002 0.057 Uiso calc R 1 . .
    C C12 0.2559(4) 0.57447(15) 0.47345(18) 0.0657(6) Uani d . 1 . .
    H H12A 0.2417 0.5163 0.4767 0.079 Uiso calc R 1 . .
    H H12B 0.4072 0.5894 0.4905 0.079 Uiso calc R 1 . .
    H H12C 0.2098 0.5935 0.3910 0.079 Uiso calc R 1 . .
    N N1 0.0830(2) 0.63939(9) 0.91715(12) 0.0393(4) Uani d . 1 . .
    O O1 0.3887(2) 0.72166(9) 0.91606(13) 0.0598(4) Uani d . 1 . .
    O O2 -0.2143(2) 0.56450(9) 0.97796(13) 0.0629(4) Uani d . 1 . .
loop_
    _atom_site_aniso_label
    _atom_site_aniso_U_11
    _atom_site_aniso_U_22
    _atom_site_aniso_U_33
    _atom_site_aniso_U_12
    _atom_site_aniso_U_13
    _atom_site_aniso_U_23
    C1 0.0369(8) 0.0402(9) 0.0343(8) -0.0050(7) 0.0002(6) 0.0017(7)
    C2 0.0378(8) 0.0377(8) 0.0372(8) -0.0035(7) 0.0002(7) 0.0019(7)
    C3 0.0537(10) 0.0461(10) 0.0357(9) -0.0048(8) 0.0001(7) 0.0012(7)
    C4 0.0657(12) 0.0582(12) 0.0387(10) -0.0021(10) -0.0131(9) 0.0073(9)
    C5 0.0473(10) 0.0570(12) 0.0618(12) 0.0069(9) -0.0129(9) 0.0082(9)
    C6 0.0387(9) 0.0495(10) 0.0519(10) 0.0029(8) 0.0027(8) 0.0018(8)
    C7 0.0419(9) 0.0512(11) 0.0415(9) -0.0016(8) 0.0015(7) -0.0083(8)
    C8 0.0617(12) 0.0701(13) 0.0411(10) -0.0007(10) -0.0073(9) -0.0074(9)
    C9 0.0758(14) 0.0576(12) 0.0369(10) -0.0013(10) 0.0049(9) 0.0013(9)
    C10 0.0510(11) 0.0458(10) 0.0417(9) 0.0011(8) 0.0053(8) 0.0052(8)
    C11 0.0466(10) 0.0521(11) 0.0449(10) 0.0058(8) 0.0032(8) 0.0025(8)
    C12 0.0805(15) 0.0784(15) 0.0385(10) 0.0053(12) 0.0067(10) -0.0076(10)
    N1 0.0396(7) 0.0456(8) 0.0328(7) -0.0029(6) 0.0031(6) 0.0000(6)
    O1 0.0493(8) 0.0726(10) 0.0576(8) -0.0187(7) 0.0058(6) -0.0073(7)
    O2 0.0546(8) 0.0747(10) 0.0592(8) -0.0185(7) 0.0015(7) 0.0170(7)
_geom_special_details
;
All esds (except the esd in the dihedral angle between two l.s. planes) are
estimated using the full covariance matrix. The cell esds are taken into
account individually in the estimation of esds in distances, angles and
torsion angles; correlations between esds in cell parameters are only used
when they are defined by crystal symmetry. An approximate (isotropic)
treatment of cell esds is used for estimating esds involving l.s. planes.
;
loop_
    _geom_bond_atom_site_label_1
    _geom_bond_atom_site_label_2
    _geom_bond_site_symmetry_2
    _geom_bond_distance
    _geom_bond_publ_flag
    C1 C6 . 1.383(2) ?
    C1 C2 . 1.390(2) ?
    C1 N1 . 1.435(2) ?
    C2 C3 . 1.402(2) ?
    C2 C11 . 1.502(2) ?
    C3 C4 . 1.384(3) ?
    C3 C12 . 1.503(3) ?
    C4 C5 . 1.372(3) ?
    C4 H4 . 0.9300 ?
    C5 C6 . 1.377(3) ?
    C5 H5 . 0.9300 ?
    C6 H6 . 0.9300 ?
    C7 O1 . 1.203(2) ?
    C7 N1 . 1.395(2) ?
    C7 C8 . 1.503(3) ?
    C8 C9 . 1.512(3) ?
    C8 H8A . 0.9700 ?
    C8 H8B . 0.9700 ?
    C9 C10 . 1.498(3) ?
    C9 H9A . 0.9700 ?
    C9 H9B . 0.9700 ?
    C10 O2 . 1.206(2) ?
    C10 N1 . 1.389(2) ?
    C11 H11A . 0.9600 ?
    C11 H11B . 0.9600 ?
    C11 H11C . 0.9600 ?
    C12 H12A . 0.9600 ?
    C12 H12B . 0.9600 ?
    C12 H12C . 0.9600 ?
loop_
    _geom_angle_atom_site_label_1
    _geom_angle_atom_site_label_2
    _geom_angle_atom_site_label_3
    _geom_angle_site_symmetry_1
    _geom_angle_site_symmetry_3
    _geom_angle
    _geom_angle_publ_flag
    C6 C1 C2 . . 122.47(15) ?
    C6 C1 N1 . . 118.25(15) ?
    C2 C1 N1 . . 119.28(14) ?
    C1 C2 C3 . . 117.62(15) ?
    C1 C2 C11 . . 121.38(15) ?
    C3 C2 C11 . . 120.98(15) ?
    C4 C3 C2 . . 119.26(17) ?
    C4 C3 C12 . . 119.62(17) ?
    C2 C3 C12 . . 121.12(17) ?
    C5 C4 C3 . . 122.07(17) ?
    C5 C4 H4 . . 119.0 ?
    C3 C4 H4 . . 119.0 ?
    C4 C5 C6 . . 119.49(17) ?
    C4 C5 H5 . . 120.3 ?
    C6 C5 H5 . . 120.3 ?
    C5 C6 C1 . . 119.02(17) ?
    C5 C6 H6 . . 120.5 ?
    C1 C6 H6 . . 120.5 ?
    O1 C7 N1 . . 123.82(16) ?
    O1 C7 C8 . . 128.24(17) ?
    N1 C7 C8 . . 107.95(15) ?
    C7 C8 C9 . . 105.16(15) ?
    C7 C8 H8A . . 110.7 ?
    C9 C8 H8A . . 110.7 ?
    C7 C8 H8B . . 110.7 ?
    C9 C8 H8B . . 110.7 ?
    H8A C8 H8B . . 108.8 ?
    C10 C9 C8 . . 105.92(15) ?
    C10 C9 H9A . . 110.6 ?
    C8 C9 H9A . . 110.6 ?
    C10 C9 H9B . . 110.6 ?
    C8 C9 H9B . . 110.6 ?
    H9A C9 H9B . . 108.7 ?
    O2 C10 N1 . . 123.97(17) ?
    O2 C10 C9 . . 128.09(17) ?
    N1 C10 C9 . . 107.93(15) ?
    C2 C11 H11A . . 109.5 ?
    C2 C11 H11B . . 109.5 ?
    H11A C11 H11B . . 109.5 ?
    C2 C11 H11C . . 109.5 ?
    H11A C11 H11C . . 109.5 ?
    H11B C11 H11C . . 109.5 ?
    C3 C12 H12A . . 109.5 ?
    C3 C12 H12B . . 109.5 ?
    H12A C12 H12B . . 109.5 ?
    C3 C12 H12C . . 109.5 ?
    H12A C12 H12C . . 109.5 ?
    H12B C12 H12C . . 109.5 ?
    C10 N1 C7 . . 112.72(14) ?
    C10 N1 C1 . . 124.29(14) ?
    C7 N1 C1 . . 122.92(14) ?
loop_
    _geom_torsion_atom_site_label_1
    _geom_torsion_atom_site_label_2
    _geom_torsion_atom_site_label_3
    _geom_torsion_atom_site_label_4
    _geom_torsion_site_symmetry_1
    _geom_torsion_site_symmetry_2
    _geom_torsion_site_symmetry_3
    _geom_torsion_site_symmetry_4
    _geom_torsion
    _geom_torsion_publ_flag
    C6 C1 C2 C3 . . . . 3.0(2) ?
    N1 C1 C2 C3 . . . . -176.40(15) ?
    C6 C1 C2 C11 . . . . -175.79(16) ?
    N1 C1 C2 C11 . . . . 4.8(2) ?
    C1 C2 C3 C4 . . . . -2.4(2) ?
    C11 C2 C3 C4 . . . . 176.39(17) ?
    C1 C2 C3 C12 . . . . 177.13(18) ?
    C11 C2 C3 C12 . . . . -4.1(3) ?
    C2 C3 C4 C5 . . . . 0.2(3) ?
    C12 C3 C4 C5 . . . . -179.3(2) ?
    C3 C4 C5 C6 . . . . 1.5(3) ?
    C4 C5 C6 C1 . . . . -0.9(3) ?
    C2 C1 C6 C5 . . . . -1.4(3) ?
    N1 C1 C6 C5 . . . . 178.08(16) ?
    O1 C7 C8 C9 . . . . 174.0(2) ?
    N1 C7 C8 C9 . . . . -5.7(2) ?
    C7 C8 C9 C10 . . . . 3.9(2) ?
    C8 C9 C10 O2 . . . . 178.99(19) ?
    C8 C9 C10 N1 . . . . -0.8(2) ?
    O2 C10 N1 C7 . . . . 177.23(18) ?
    C9 C10 N1 C7 . . . . -2.9(2) ?
    O2 C10 N1 C1 . . . . 0.2(3) ?
    C9 C10 N1 C1 . . . . -179.96(16) ?
    O1 C7 N1 C10 . . . . -174.22(17) ?
    C8 C7 N1 C10 . . . . 5.5(2) ?
    O1 C7 N1 C1 . . . . 2.9(3) ?
    C8 C7 N1 C1 . . . . -177.41(15) ?
    C6 C1 N1 C10 . . . . 67.5(2) ?
    C2 C1 N1 C10 . . . . -113.08(19) ?
    C6 C1 N1 C7 . . . . -109.27(19) ?
    C2 C1 N1 C7 . . . . 70.2(2) ?
data_global
_journal_date_recd_electronic     2010-03-18
_journal_date_accepted     2010-03-21
_journal_name_full     'Acta Crystallographica, Section E'
_journal_year     2010
_journal_volume     66
_journal_issue      4
_journal_page_first     o919
_journal_page_last     o919
_journal_paper_category     QO
_journal_coeditor_code     NG2748
_publ_contact_author_name     'Prof. B. Thimme Gowda'
_publ_contact_author_address
;
  Department of Chemistry
  Mangalore University
  Mangalagangotri-574 199
  Mangalore, INDIA
;
_publ_contact_author_email     gowdabt@yahoo.com
_publ_contact_author_fax     '91 824 2287367'
_publ_contact_author_phone     '91 824 2287262'
_publ_section_title
;
<i>N</i>-(2,3-Dimethylphenyl)succinimide
;
loop_
    _publ_author_name
    _publ_author_address
    'B. S. Saraswathi'
; Department of Chemistry
  Mangalore University
  Mangalagangotri 574 199
  Mangalore, India
;
    'B. Thimme Gowda'
; Department of Chemistry
  Mangalore University
  Mangalagangotri 574 199
  Mangalore, India
;
    'Sabine Foro'
; Institute of Materials Science
  Darmstadt University of Technology
  Petersenstrasse 23
  D-64287 Darmstadt, Germany
;
    'Hartmut Fuess '
; Institute of Materials Science
  Darmstadt University of Technology
  Petersenstrasse 23
  D-64287 Darmstadt, Germany
;
