# Supplementary material for: N-(2,3-Dimethyl­phen­yl)succinimide
Source: Acta Crystallogr Sect E Struct Rep Online. 2010 Mar 24;66(Pt 4):o919. doi: 10.1107/S160053681001055X (PMC2983788; doi:10.1107/S160053681001055X)
Supplement: Supplementary file 2 [file e-66-0o919-Isup2.hkl]

# 
# h,k,l, Fc-squared, Fo-squared, sigma(Fo-squared) and status flag 
# 
data_I
_shelx_title ' ASE8 P21/C' 
_shelx_refln_list_code          4 
_shelx_F_calc_maximum      126.59 
_exptl_crystal_F_000       432.00 
_reflns_d_resolution_high  0.8381 
 
loop_ 
 _symmetry_equiv_pos_as_xyz 
 'x, y, z' 
 '-x, y+1/2, -z+1/2' 
 '-x, -y, -z' 
 'x, -y-1/2, z-1/2' 
 
_cell_length_a     6.0600 
_cell_length_b    16.4290 
_cell_length_c    10.5930 
_cell_angle_alpha  90.000 
_cell_angle_beta   91.992 
_cell_angle_gamma  90.000 
 
_shelx_F_squared_multiplier     1.000 
 
loop_ 
 _refln_index_h 
 _refln_index_k 
 _refln_index_l 
 _refln_F_squared_calc 
 _refln_F_squared_meas 
 _refln_F_squared_sigma 
 _refln_observed_status 
   1   0   0    11091.75    11589.16     85.80 o 
   2   0   0     1208.10     1161.32      9.36 o 
   3   0   0       30.06       26.96      1.23 o 
   4   0   0       12.31       10.43      1.27 o 
   5   0   0       21.19       21.25      1.94 o 
   6   0   0       32.47       33.67      2.20 o 
   7   0   0       13.12       11.11      1.31 o 
   1   1   0     2489.94     2438.40     11.97 o 
   2   1   0     1099.40     1150.72      9.33 o 
   3   1   0      301.79      341.18      6.25 o 
   4   1   0      260.42      284.76      7.04 o 
   5   1   0       20.49       23.70      1.94 o 
   6   1   0        7.10        2.41      3.08 o 
   7   1   0       34.25       29.96      1.56 o 
   0   2   0      580.16      515.52      3.75 o 
   1   2   0        0.04       -1.06      1.06 o 
   2   2   0       10.54        8.24      0.84 o 
   3   2   0        4.54        7.26      0.97 o 
   4   2   0       21.06       20.66      1.61 o 
   5   2   0        3.48        5.49      1.31 o 
   6   2   0       11.03        9.59      1.73 o 
   7   2   0        9.37        8.07      1.14 o 
   1   3   0     2249.41     2110.15     12.01 o 
   2   3   0     1189.24     1280.49     10.58 o 
   3   3   0       85.77      112.60      3.26 o 
   4   3   0       42.73       42.26      1.86 o 
   5   3   0       54.33       55.66      2.45 o 
   6   3   0       37.98       39.08      2.15 o 
   7   3   0        4.11        4.52      1.10 o 
   0   4   0    11578.85    11790.56     99.59 o 
   1   4   0    10043.71    10606.99     99.94 o 
   2   4   0      831.42      869.67      8.92 o 
   3   4   0        5.55        4.56      0.97 o 
   4   4   0       48.34       47.92      2.11 o 
   5   4   0      117.53      120.39      3.85 o 
   6   4   0       23.69       23.32      1.90 o 
   7   4   0        0.24        1.01      1.48 o 
   1   5   0      117.35      120.80      3.05 o 
   2   5   0      963.49      972.70     10.01 o 
   3   5   0      133.56      141.31      4.02 o 
   4   5   0       18.70       20.95      1.65 o 
   5   5   0      185.54      184.11      5.50 o 
   6   5   0        3.90        3.25      1.44 o 
   0   6   0       38.69       30.52      1.01 o 
   1   6   0      223.47      199.67      4.16 o 
   2   6   0        7.42        6.59      0.93 o 
   3   6   0       24.68       23.74      1.44 o 
   4   6   0       46.63       46.32      2.11 o 
   5   6   0       50.76       54.35      2.54 o 
   6   6   0        6.33        6.59      1.35 o 
   1   7   0      511.48      521.97      7.26 o 
   2   7   0     1711.06     1763.26     15.66 o 
   3   7   0      296.13      317.71      7.38 o 
   4   7   0      189.57      167.84      4.91 o 
   5   7   0       97.19       99.84      3.21 o 
   6   7   0        0.34       -1.98      1.98 o 
   0   8   0      290.73      283.91      5.52 o 
   1   8   0      509.12      512.39      7.81 o 
   2   8   0     1815.15     1815.63     16.88 o 
   3   8   0      134.58      134.03      3.98 o 
   4   8   0      101.35       98.92      3.00 o 
   5   8   0       59.86       61.41      2.49 o 
   6   8   0        2.58        1.01      1.65 o 
   1   9   0      264.12      267.18      5.98 o 
   2   9   0      235.43      247.61      6.49 o 
   3   9   0       64.28       67.42      2.28 o 
   4   9   0       17.66       12.33      1.77 o 
   5   9   0        1.39        1.31      2.20 o 
   6   9   0       29.31       30.46      1.77 o 
   0  10   0       10.60        9.50      1.10 o 
   1  10   0       16.09       18.25      1.31 o 
   2  10   0       15.99       14.66      1.35 o 
   3  10   0      282.56      261.89      7.59 o 
   4  10   0       16.09       19.73      1.82 o 
   5  10   0        8.93        9.76      1.27 o 
   6  10   0        3.86        3.72      1.01 o 
   1  11   0        5.82        4.90      1.01 o 
   2  11   0      120.88      115.12      3.43 o 
   3  11   0      114.65      114.81      3.51 o 
   4  11   0       10.94       11.02      1.60 o 
   5  11   0        3.75        4.56      1.14 o 
   0  12   0        9.94       10.18      1.31 o 
   1  12   0        0.02        0.76      1.52 o 
   2  12   0       53.82       55.53      2.32 o 
   3  12   0        1.66       -1.60      2.74 o 
   4  12   0       98.83       96.38      3.13 o 
   5  12   0        3.42        4.01      1.18 o 
   1  13   0        9.42       12.92      1.48 o 
   2  13   0        8.18        6.93      1.56 o 
   3  13   0      238.49      222.95      6.48 o 
   4  13   0       70.25       61.76      2.45 o 
   5  13   0        6.27        5.19      1.14 o 
   0  14   0        2.15        2.91      1.10 o 
   1  14   0       21.97       21.46      1.82 o 
   2  14   0       16.76       16.77      1.61 o 
   3  14   0       39.32       37.27      2.20 o 
   4  14   0       14.97        9.46      1.65 o 
   5  14   0        7.01        7.01      1.01 o 
   1  15   0        0.15        0.46      1.14 o 
   2  15   0        0.02       -0.89      2.03 o 
   3  15   0        1.67       -0.42      2.03 o 
   4  15   0       19.81       14.74      1.35 o 
   0  16   0        0.16        1.56      1.82 o 
   1  16   0        1.03       -1.10      2.20 o 
   2  16   0       54.53       56.08      2.49 o 
   3  16   0       31.25       33.84      1.90 o 
   4  16   0        0.01       -1.44      1.44 o 
   1  17   0       61.30       58.38      2.28 o 
   2  17   0        0.20        0.89      1.60 o 
   3  17   0        5.62        5.24      1.10 o 
   0  18   0       13.71       12.54      1.35 o 
   1  18   0        4.45        4.65      2.28 o 
   2  18   0        0.98        0.97      0.84 o 
   1  19   0        4.60        5.44      1.14 o 
  -7   1   1       18.84       18.33      1.44 o 
  -6   1   1       33.90       34.86      2.41 o 
  -5   1   1       86.98       92.26      2.83 o 
  -4   1   1       13.18       22.34      1.44 o 
  -3   1   1       36.48       40.10      1.48 o 
  -2   1   1      253.85      220.17      4.00 o 
  -1   1   1       36.17       30.12      0.89 o 
   0   1   1     1149.18     1056.48      8.46 o 
   1   1   1      798.06      739.49      5.74 o 
   2   1   1       13.51       11.45      0.76 o 
   3   1   1      596.20      627.94      8.55 o 
   4   1   1      177.06      192.79      5.08 o 
   5   1   1        8.97        6.17      1.31 o 
   6   1   1        1.00        1.31      1.31 o 
   7   1   1        0.39        0.13      1.52 o 
  -7   2   1        3.86        3.72      1.14 o 
  -6   2   1       29.35       29.78      2.15 o 
  -5   2   1      135.72      151.53      4.82 o 
  -4   2   1       13.97       16.39      1.48 o 
  -3   2   1       16.05       11.91      1.10 o 
  -2   2   1       10.45        9.17      0.89 o 
  -1   2   1     1433.38     1430.66      8.96 o 
   0   2   1     5694.70     5530.27     40.44 o 
   1   2   1      298.53      320.52      3.85 o 
   2   2   1       40.63       43.67      1.35 o 
   3   2   1      702.01      794.54      9.85 o 
   4   2   1      640.30      683.43     11.10 o 
   5   2   1        0.21        1.31      1.98 o 
   6   2   1       47.69       42.01      2.37 o 
   7   2   1        6.02        5.53      0.97 o 
  -7   3   1        7.67        6.72      1.22 o 
  -6   3   1       65.06       62.18      2.79 o 
  -5   3   1      129.93      124.35      3.77 o 
  -4   3   1        3.05        0.17      2.36 o 
  -3   3   1       54.62       54.19      1.69 o 
  -2   3   1      129.55      131.98      3.43 o 
  -1   3   1      183.48      153.36      2.98 o 
   0   3   1     1004.21      907.16      9.97 o 
   1   3   1     1889.07     1854.78     11.27 o 
   2   3   1       25.95       40.95      1.27 o 
   3   3   1     1214.42     1297.52     13.14 o 
   4   3   1      121.54      135.61      4.10 o 
   5   3   1        2.32        5.15      1.35 o 
   6   3   1       18.12       16.94      1.69 o 
   7   3   1        5.11        4.60      1.06 o 
  -7   4   1        0.74        0.13      1.73 o 
  -6   4   1       10.24       12.37      1.69 o 
  -5   4   1      242.29      252.93      6.99 o 
  -4   4   1        0.05       -0.17      2.11 o 
  -3   4   1      429.76      397.64      7.24 o 
  -2   4   1      446.65      449.16      6.36 o 
  -1   4   1    16024.17    16236.46    135.46 o 
   0   4   1      436.14      431.20      3.38 o 
   1   4   1     4580.73     4556.11     22.32 o 
   2   4   1       49.62       64.98      2.07 o 
   3   4   1        5.87        8.02      0.97 o 
   4   4   1        6.62        5.53      1.27 o 
   5   4   1       58.94       60.31      2.49 o 
   6   4   1       44.46       42.21      2.28 o 
   7   4   1       13.19       14.95      1.10 o 
  -6   5   1       10.00        9.12      1.44 o 
  -5   5   1       96.91      114.77      3.68 o 
  -4   5   1      260.16      291.48      7.59 o 
  -3   5   1       20.98       15.29      1.31 o 
  -2   5   1      173.36      175.34      4.28 o 
  -1   5   1       97.18       79.48      2.33 o 
   0   5   1        1.14        1.17      1.22 o 
   1   5   1     3804.68     3818.75     20.68 o 
   2   5   1     2373.35     2555.25     17.76 o 
   3   5   1       13.45       10.56      1.06 o 
   4   5   1        5.02        7.86      1.31 o 
   5   5   1       17.90       14.45      1.61 o 
   6   5   1        0.05       -1.98      1.98 o 
  -6   6   1        0.35        1.73      1.35 o 
  -5   6   1        0.76        1.60      1.60 o 
  -4   6   1      109.24      111.59      3.51 o 
  -3   6   1       71.91       69.38      2.03 o 
  -2   6   1      884.67      922.63     10.41 o 
  -1   6   1      360.47      394.37      5.88 o 
   0   6   1      583.71      527.58      9.73 o 
   1   6   1      840.58      835.06      8.75 o 
   2   6   1        0.25        1.35      1.35 o 
   3   6   1        0.13        0.00      1.73 o 
   4   6   1        1.46        2.96      1.18 o 
   5   6   1       84.11       86.08      3.00 o 
   6   6   1        1.84        1.69      1.90 o 
  -6   7   1        0.90        0.89      1.98 o 
  -5   7   1      144.70      159.88      4.82 o 
  -4   7   1        5.15       12.12      1.44 o 
  -3   7   1        0.00        0.17      1.90 o 
  -2   7   1      773.51      789.67     10.16 o 
  -1   7   1        3.14        6.71      0.84 o 
   0   7   1       33.79       33.38      1.97 o 
   1   7   1      115.87      130.39      3.68 o 
   2   7   1      398.54      428.76      7.45 o 
   3   7   1        3.29        2.87      1.10 o 
   4   7   1       48.49       52.91      2.28 o 
   5   7   1        4.96        8.02      1.39 o 
   6   7   1        2.51        0.89      1.22 o 
  -6   8   1        7.70        7.14      1.31 o 
  -5   8   1       48.27       44.96      2.28 o 
  -4   8   1      283.36      289.01      8.23 o 
  -3   8   1      152.96      141.56      4.19 o 
  -2   8   1     1336.64     1439.89     14.92 o 
  -1   8   1     1033.03      973.01     10.99 o 
   0   8   1        3.06        4.99      0.57 o 
   1   8   1       69.09       68.46      1.99 o 
   2   8   1       81.66       73.42      2.16 o 
   3   8   1      144.48      167.07      4.91 o 
   4   8   1       83.00       76.82      2.83 o 
   5   8   1      122.30      123.62      3.64 o 
   6   8   1        1.87        2.11      1.14 o 
  -6   9   1        0.99        0.89      1.77 o 
  -5   9   1       27.82       28.35      1.99 o 
  -4   9   1        9.08        9.67      1.82 o 
  -3   9   1      163.77      158.72      4.78 o 
  -2   9   1      210.26      197.58      5.98 o 
  -1   9   1       70.72       80.13      2.45 o 
   0   9   1        0.30        1.00      0.63 o 
   1   9   1      109.78      124.32      3.64 o 
   2   9   1     1069.49     1100.15     13.76 o 
   3   9   1      128.62      135.02      4.23 o 
   4   9   1      158.41      155.22      4.53 o 
   5   9   1        0.09       -0.63      2.41 o 
   6   9   1       15.11       15.97      1.44 o 
  -6  10   1       10.34       10.94      1.14 o 
  -5  10   1        0.19        0.84      1.65 o 
  -4  10   1       16.49       18.37      1.82 o 
  -3  10   1       91.06       88.72      2.88 o 
  -2  10   1       12.72        6.21      1.22 o 
  -1  10   1       30.77       21.84      1.35 o 
   0  10   1       20.86       22.59      2.77 o 
   1  10   1       54.07       51.06      1.82 o 
   2  10   1       68.28       68.49      2.24 o 
   3  10   1        0.73        1.06      2.07 o 
   4  10   1        0.36       -2.53      2.53 o 
   5  10   1        0.87        2.24      1.01 o 
   6  10   1       36.09       29.66      1.48 o 
  -5  11   1       11.11        9.67      1.31 o 
  -4  11   1      139.71      143.58      4.15 o 
  -3  11   1      167.99      167.81      5.08 o 
  -2  11   1        0.86        1.94      1.14 o 
  -1  11   1      124.82      108.07      3.43 o 
   0  11   1      156.78      136.48      2.91 o 
   1  11   1       90.98       93.59      2.92 o 
   2  11   1        0.26       -0.21      1.94 o 
   3  11   1       14.41       15.46      1.56 o 
   4  11   1        8.66        8.24      1.39 o 
   5  11   1        7.11        6.55      1.31 o 
  -5  12   1        1.66        3.34      1.18 o 
  -4  12   1      102.33      100.11      3.34 o 
  -3  12   1     1123.53     1108.94     16.74 o 
  -2  12   1      281.09      281.76      8.06 o 
  -1  12   1        2.52       -0.76      1.94 o 
   0  12   1        1.15       -0.18      0.97 o 
   1  12   1        0.03        1.35      0.97 o 
   2  12   1      100.11      110.55      3.17 o 
   3  12   1        6.86        4.60      1.60 o 
   4  12   1       37.83       42.00      2.41 o 
   5  12   1        2.65        1.65      1.94 o 
  -5  13   1        0.54        0.13      1.69 o 
  -4  13   1        4.45        6.12      1.44 o 
  -3  13   1       54.13       50.63      2.54 o 
  -2  13   1       75.05       69.63      2.71 o 
  -1  13   1        5.09        6.63      1.48 o 
   0  13   1       26.44       27.67      1.19 o 
   1  13   1        1.54        1.06      1.69 o 
   2  13   1        0.42        0.21      2.24 o 
   3  13   1        0.01       -2.28      2.28 o 
   4  13   1       19.55       18.04      1.61 o 
   5  13   1        9.15       10.77      1.22 o 
  -5  14   1        0.39        0.55      1.44 o 
  -4  14   1        5.52        4.52      1.27 o 
  -3  14   1        3.95        4.65      1.56 o 
  -2  14   1       11.75       11.28      1.39 o 
  -1  14   1        4.55        6.59      1.35 o 
   0  14   1       58.41       58.34      1.65 o 
   1  14   1        6.94        8.40      1.35 o 
   2  14   1       40.55       37.48      2.07 o 
   3  14   1        0.01       -1.10      2.20 o 
   4  14   1        0.01       -0.89      1.77 o 
   5  14   1        2.36        0.84      1.27 o 
  -4  15   1       80.81       73.11      2.41 o 
  -3  15   1       60.80       57.95      2.41 o 
  -2  15   1       10.18        9.63      1.56 o 
  -1  15   1       49.43       52.65      2.28 o 
   0  15   1        0.17       -1.34      2.53 o 
   1  15   1        1.81       -0.46      2.07 o 
   2  15   1        0.24        0.68      1.10 o 
   3  15   1        2.22        3.00      1.18 o 
   4  15   1        8.69        7.39      1.18 o 
  -4  16   1       16.26       14.57      1.27 o 
  -3  16   1       72.33       66.59      2.41 o 
  -2  16   1      157.98      150.15      4.70 o 
  -1  16   1       25.55       27.46      1.99 o 
   0  16   1        0.13        2.41      1.33 o 
   1  16   1       33.37       32.87      2.20 o 
   2  16   1        0.86        0.21      1.65 o 
   3  16   1       19.48       18.21      1.52 o 
   4  16   1       17.37       17.78      1.14 o 
  -3  17   1        2.46        3.00      0.97 o 
  -2  17   1        1.35        0.00      1.73 o 
  -1  17   1       11.16       10.20      0.96 o 
   0  17   1        0.38        1.58      1.10 o 
   1  17   1        1.39        2.13      0.75 o 
   2  17   1       58.76       65.01      2.24 o 
   3  17   1        3.61        3.25      0.93 o 
  -2  18   1        2.59        2.49      0.97 o 
  -1  18   1        1.69        1.45      1.29 o 
   0  18   1        2.89        5.96      1.27 o 
   1  18   1        0.23        0.94      0.93 o 
   2  18   1        1.16        0.68      1.65 o 
  -1  19   1       18.68       16.47      1.20 o 
   0  19   1        0.92        0.71      0.75 o 
   1  19   1        3.72        2.88      0.64 o 
  -7   0   2       10.91        7.05      1.27 o 
  -6   0   2      689.99      683.43     12.89 o 
  -5   0   2       68.87       74.82      2.87 o 
  -4   0   2      249.95      241.10      6.49 o 
  -3   0   2       57.81       61.81      1.90 o 
  -2   0   2        3.91        1.94      0.84 o 
  -1   0   2      184.35      159.26      2.98 o 
   0   0   2     4475.98     4307.31     13.30 o 
   1   0   2      738.27      664.35      5.99 o 
   2   0   2     1194.96     1193.27     10.27 o 
   3   0   2      176.54      197.89      5.08 o 
   4   0   2      174.48      192.31      5.12 o 
   5   0   2        1.58        2.45      1.35 o 
   6   0   2       93.85      100.35      3.17 o 
   7   0   2       30.72       30.13      1.52 o 
  -7   1   2       52.60       48.48      1.86 o 
  -6   1   2      136.71      139.51      4.53 o 
  -5   1   2        0.53        0.00      2.45 o 
  -4   1   2      128.91      123.44      3.85 o 
  -3   1   2       39.05       42.22      1.56 o 
  -2   1   2       23.91       32.96      1.23 o 
  -1   1   2       14.85       18.04      0.93 o 
   0   1   2      378.87      317.15      9.27 o 
   1   1   2     2002.87     1862.41     11.28 o 
   2   1   2      835.51      844.81      8.54 o 
   3   1   2      408.18      455.95      7.58 o 
   4   1   2        0.41       -1.39      1.90 o 
   5   1   2       47.26       51.26      2.24 o 
   6   1   2       25.14       24.50      1.90 o 
   7   1   2       32.07       31.27      1.52 o 
  -7   2   2        0.55       -0.59      1.60 o 
  -6   2   2       48.97       47.33      2.58 o 
  -5   2   2        2.54        2.24      3.13 o 
  -4   2   2       27.75       21.08      1.69 o 
  -3   2   2       25.78       28.35      1.39 o 
  -2   2   2       96.49      107.40      3.13 o 
  -1   2   2     3623.99     3587.05     18.01 o 
   0   2   2        6.12        4.72      0.72 o 
   1   2   2        0.01       -0.84      1.10 o 
   2   2   2      137.09      129.53      3.35 o 
   3   2   2     1000.93     1060.64     12.01 o 
   4   2   2      251.37      227.90      6.66 o 
   5   2   2       24.58       22.73      1.82 o 
   6   2   2       16.51       14.23      1.69 o 
   7   2   2        4.48        6.00      0.89 o 
  -7   3   2       40.23       34.02      1.65 o 
  -6   3   2       83.11       91.71      3.17 o 
  -5   3   2        5.63        1.35      2.91 o 
  -4   3   2      322.17      323.97      7.73 o 
  -3   3   2      110.87      122.98      3.64 o 
  -2   3   2      429.02      431.37      6.27 o 
  -1   3   2     1516.36     1440.24     10.27 o 
   0   3   2      739.14      732.97     22.38 o 
   1   3   2     1373.36     1336.94      9.86 o 
   2   3   2      126.72      116.90      3.35 o 
   3   3   2        8.24        8.74      1.01 o 
   4   3   2       73.65       66.59      2.33 o 
   5   3   2        2.53        1.82      2.28 o 
   6   3   2       80.33       82.02      2.88 o 
   7   3   2        6.03        3.42      0.97 o 
  -7   4   2       18.40       16.94      1.31 o 
  -6   4   2       56.46       59.59      2.45 o 
  -5   4   2      252.00      257.50      7.08 o 
  -4   4   2       36.86       28.94      1.82 o 
  -3   4   2       58.66       55.29      1.82 o 
  -2   4   2       69.55       61.92      1.78 o 
  -1   4   2     1697.23     1717.87     12.03 o 
   0   4   2      585.38      538.72     15.16 o 
   1   4   2       95.24       99.59      2.79 o 
   2   4   2       73.26       55.83      1.65 o 
   3   4   2        3.15        5.57      0.93 o 
   4   4   2       26.33       35.06      1.86 o 
   5   4   2       19.01       15.12      1.61 o 
   6   4   2       32.46       29.15      1.99 o 
  -6   5   2        1.85        0.97      2.36 o 
  -5   5   2       84.32       78.14      3.00 o 
  -4   5   2       22.63       21.92      1.73 o 
  -3   5   2      120.13      108.84      3.34 o 
  -2   5   2      297.83      324.42      5.95 o 
  -1   5   2     1526.22     1455.03     11.62 o 
   0   5   2      721.25      644.01     13.76 o 
   1   5   2       87.03       91.50      2.50 o 
   2   5   2      331.09      359.44      6.29 o 
   3   5   2       80.97      102.51      3.30 o 
   4   5   2       20.98       26.65      1.73 o 
   5   5   2        6.34        4.39      1.39 o 
   6   5   2        6.16        6.12      1.35 o 
  -6   6   2       11.93       12.25      1.69 o 
  -5   6   2       94.39       91.43      3.00 o 
  -4   6   2       23.96       25.60      1.99 o 
  -3   6   2      101.19       95.98      2.71 o 
  -2   6   2      783.32      816.10     10.12 o 
  -1   6   2      193.23      200.80      4.45 o 
   0   6   2      256.76      273.27     15.87 o 
   1   6   2        0.89       -0.89      1.06 o 
   2   6   2      898.68      969.54     11.04 o 
   3   6   2       75.23       83.85      2.62 o 
   4   6   2       13.31       11.62      1.44 o 
   5   6   2       24.61       20.74      1.86 o 
   6   6   2        0.27       -0.72      1.10 o 
  -6   7   2        3.51        2.83      1.22 o 
  -5   7   2        0.06        0.21      2.28 o 
  -4   7   2       47.51       48.56      2.32 o 
  -3   7   2      127.99      137.15      3.94 o 
  -2   7   2      437.55      444.36      7.79 o 
  -1   7   2      439.39      504.43      7.46 o 
   0   7   2       65.18       68.44      2.28 o 
   1   7   2       58.43       73.82      2.37 o 
   2   7   2        6.65        7.90      1.01 o 
   3   7   2       12.96       14.83      1.35 o 
   4   7   2        0.21        3.00      1.27 o 
   5   7   2       36.08       37.18      2.07 o 
   6   7   2        7.53        8.74      1.35 o 
  -6   8   2        4.98        4.81      1.27 o 
  -5   8   2       27.36       21.16      2.24 o 
  -4   8   2      474.47      507.70     11.06 o 
  -3   8   2        3.90        0.72      1.98 o 
  -2   8   2      434.02      476.67      8.51 o 
  -1   8   2       87.54       79.14      2.37 o 
   0   8   2       54.85       48.48      2.98 o 
   1   8   2       98.57       96.38      2.88 o 
   2   8   2       94.51       84.98      2.58 o 
   3   8   2       17.57       20.70      1.48 o 
   4   8   2      140.49      124.24      3.77 o 
   5   8   2       18.54       15.59      1.56 o 
   6   8   2       16.87       19.68      1.52 o 
  -6   9   2        8.10        5.53      1.27 o 
  -5   9   2        3.40       -2.36      2.58 o 
  -4   9   2       17.89       16.77      2.03 o 
  -3   9   2        4.57        7.43      1.18 o 
  -2   9   2       51.54       41.25      1.73 o 
  -1   9   2       36.85       46.10      1.65 o 
   0   9   2      142.85      155.24      7.47 o 
   1   9   2      389.90      403.76      7.74 o 
   2   9   2        1.41        4.35      0.97 o 
   3   9   2       21.04       23.06      1.61 o 
   4   9   2        3.72        1.60      2.28 o 
   5   9   2        2.86        3.38      1.27 o 
   6   9   2        0.03        1.22      1.48 o 
  -6  10   2        0.78        0.00      1.56 o 
  -5  10   2        0.10       -0.42      2.24 o 
  -4  10   2      141.60      139.86      4.15 o 
  -3  10   2     1040.89     1062.33     15.61 o 
  -2  10   2      544.80      572.81     10.44 o 
  -1  10   2       35.41       32.32      1.56 o 
   0  10   2        0.06       -0.02      1.08 o 
   1  10   2       12.98       15.67      1.27 o 
   2  10   2        2.29        4.90      1.10 o 
   3  10   2        3.86        3.00      1.27 o 
   4  10   2       19.55       19.77      1.61 o 
   5  10   2        3.53        3.55      1.18 o 
   6  10   2        0.03        1.22      1.48 o 
  -5  11   2        0.77       -1.27      2.20 o 
  -4  11   2        0.54        1.35      2.28 o 
  -3  11   2      107.37      112.89      3.34 o 
  -2  11   2        8.40        6.55      1.39 o 
  -1  11   2       67.42       70.56      2.33 o 
   0  11   2      173.47      171.02      3.53 o 
   1  11   2      337.67      363.56      8.32 o 
   2  11   2       15.31       16.22      1.39 o 
   3  11   2        0.08       -2.49      2.49 o 
   4  11   2        7.35        7.94      1.35 o 
   5  11   2        0.51       -0.72      1.77 o 
  -5  12   2        0.86        1.27      1.77 o 
  -4  12   2        5.53        7.64      1.52 o 
  -3  12   2       32.98       34.31      2.07 o 
  -2  12   2       69.67       63.70      2.58 o 
  -1  12   2       18.81       25.56      1.82 o 
   0  12   2      141.03      135.97      2.88 o 
   1  12   2        0.62        0.59      1.82 o 
   2  12   2        2.77        2.83      1.10 o 
   3  12   2       47.08       44.96      2.32 o 
   4  12   2       37.80       38.49      2.15 o 
   5  12   2        3.14        4.94      1.10 o 
  -5  13   2        0.75        0.68      1.60 o 
  -4  13   2        4.72        4.01      1.39 o 
  -3  13   2       34.67       37.10      2.07 o 
  -2  13   2       68.28       65.35      2.49 o 
  -1  13   2        1.83       -1.10      1.94 o 
   0  13   2      178.91      191.98      4.10 o 
   1  13   2      130.47      140.60      4.15 o 
   2  13   2        1.82        0.93      1.82 o 
   3  13   2       56.41       51.98      2.28 o 
   4  13   2        9.99       12.92      1.35 o 
   5  13   2        0.23        2.91      0.76 o 
  -4  14   2       56.49       51.57      2.28 o 
  -3  14   2      326.19      322.85      8.74 o 
  -2  14   2      209.14      214.00      6.44 o 
  -1  14   2       71.94       75.29      2.75 o 
   0  14   2       12.13       13.17      1.27 o 
   1  14   2        6.03        6.88      1.39 o 
   2  14   2        0.02       -2.53      2.53 o 
   3  14   2        9.80       11.61      1.52 o 
   4  14   2        7.74        6.97      1.18 o 
  -4  15   2       21.81       17.02      1.44 o 
  -3  15   2        0.37        2.74      1.18 o 
  -2  15   2        6.02        6.38      1.56 o 
  -1  15   2       20.50       21.29      1.82 o 
   0  15   2       81.93       83.91      1.94 o 
   1  15   2       28.38       28.35      1.82 o 
   2  15   2      121.14      115.92      3.30 o 
   3  15   2        0.21        0.21      1.52 o 
   4  15   2        2.52        3.76      0.97 o 
  -4  16   2       21.31       16.26      1.31 o 
  -3  16   2        4.86        4.14      1.14 o 
  -2  16   2       54.67       56.04      2.41 o 
  -1  16   2       14.25       13.81      1.73 o 
   0  16   2        4.95        3.82      0.99 o 
   1  16   2        1.52        0.21      1.94 o 
   2  16   2       11.82       13.60      1.56 o 
   3  16   2       49.92       50.12      1.94 o 
  -3  17   2        5.17        4.94      1.06 o 
  -2  17   2       30.97       31.26      1.86 o 
  -1  17   2      128.76      129.18      2.75 o 
   0  17   2       32.06       33.26      1.31 o 
   1  17   2        0.07       -1.40      1.40 o 
   2  17   2       13.56       15.25      1.31 o 
   3  17   2        5.82        5.15      1.01 o 
  -2  18   2       80.87       76.00      2.24 o 
  -1  18   2       80.57       77.19      2.94 o 
   0  18   2        9.35       11.05      0.86 o 
   1  18   2        3.29        1.39      1.19 o 
   2  18   2       20.50       21.50      1.39 o 
  -1  19   2        4.01        3.99      0.66 o 
   0  19   2        0.94        0.90      1.52 o 
   1  19   2       27.81       26.42      0.96 o 
  -7   1   3        9.94        9.12      1.14 o 
  -6   1   3       90.74       85.12      2.92 o 
  -5   1   3       70.96       79.01      2.92 o 
  -4   1   3        1.34        0.00      2.32 o 
  -3   1   3      790.96      844.33     10.84 o 
  -2   1   3      913.99      950.11      9.75 o 
  -1   1   3      749.50      772.53      7.38 o 
   0   1   3        0.39        0.60      0.58 o 
   1   1   3      903.55      911.11      8.23 o 
   2   1   3        7.27        8.49      0.80 o 
   3   1   3        0.28        0.38      1.56 o 
   4   1   3        3.93        1.86      1.10 o 
   5   1   3       33.78       35.40      2.07 o 
   6   1   3        8.71        9.63      1.39 o 
  -7   2   3       35.50       37.69      1.56 o 
  -6   2   3      283.19      299.04      8.52 o 
  -5   2   3      224.07      233.66      6.82 o 
  -4   2   3      151.11      157.17      4.53 o 
  -3   2   3       51.12       67.29      2.03 o 
  -2   2   3        0.21        0.25      1.56 o 
  -1   2   3      310.43      283.88      4.47 o 
   0   2   3       37.47       38.50      1.06 o 
   1   2   3     1197.09     1144.39      9.60 o 
   2   2   3      150.12      153.85      3.94 o 
   3   2   3       77.80       87.92      2.66 o 
   4   2   3        8.68        8.24      1.31 o 
   5   2   3       17.27       18.33      1.61 o 
   6   2   3       15.25       15.25      1.61 o 
  -6   3   3        9.03        8.32      1.82 o 
  -5   3   3       68.53       74.40      2.96 o 
  -4   3   3        9.62       10.22      1.48 o 
  -3   3   3      516.93      570.37      9.12 o 
  -2   3   3      379.54      478.36      7.07 o 
  -1   3   3     1145.66     1079.09      9.53 o 
   0   3   3      184.28      182.27      3.99 o 
   1   3   3        1.18        0.80      1.14 o 
   2   3   3      355.98      335.56      5.96 o 
   3   3   3       44.08       55.45      1.82 o 
   4   3   3        0.09        0.97      1.52 o 
   5   3   3       44.15       43.65      2.28 o 
   6   3   3        6.91        3.29      1.35 o 
  -6   4   3        5.39        2.75      1.77 o 
  -5   4   3      152.88      173.44      5.29 o 
  -4   4   3        1.05       -2.49      2.49 o 
  -3   4   3       55.35       53.81      1.99 o 
  -2   4   3       78.39       78.80      2.54 o 
  -1   4   3      148.15      137.83      3.48 o 
   0   4   3     1008.43      959.94      6.32 o 
   1   4   3     2066.62     2021.59     14.54 o 
   2   4   3       31.06       35.83      1.35 o 
   3   4   3      211.18      229.51      6.19 o 
   4   4   3      124.13      142.24      4.36 o 
   5   4   3       50.77       53.97      2.32 o 
   6   4   3       22.62       23.23      1.86 o 
  -6   5   3       25.52       26.07      2.07 o 
  -5   5   3        1.16       -0.46      3.00 o 
  -4   5   3       64.58       69.45      2.62 o 
  -3   5   3        0.75       -1.82      1.94 o 
  -2   5   3       16.19       23.78      1.35 o 
  -1   5   3      554.41      507.36      7.10 o 
   0   5   3        3.51        1.96      0.97 o 
   1   5   3       53.46       56.65      1.69 o 
   2   5   3      171.85      181.43      4.75 o 
   3   5   3       32.90       27.42      1.56 o 
   4   5   3       20.06       16.85      1.44 o 
   5   5   3       25.07       24.84      1.86 o 
   6   5   3        5.46        4.81      1.27 o 
  -6   6   3        0.15       -0.34      1.27 o 
  -5   6   3      334.60      344.25      9.46 o 
  -4   6   3      541.52      516.83     10.94 o 
  -3   6   3      198.63      207.01      6.19 o 
  -2   6   3       79.03       73.21      2.11 o 
  -1   6   3      552.72      574.91      7.95 o 
   0   6   3       51.25       48.17      1.05 o 
   1   6   3        0.39       -0.80      1.10 o 
   2   6   3        0.66        0.25      1.27 o 
   3   6   3       50.65       36.01      1.69 o 
   4   6   3        3.21        4.90      1.27 o 
   5   6   3       44.87       36.72      2.07 o 
   6   6   3        0.67        1.52      1.86 o 
  -6   7   3        0.11       -2.15      2.15 o 
  -5   7   3       14.35       14.74      1.61 o 
  -4   7   3       27.32       27.12      1.94 o 
  -3   7   3       41.08       31.69      1.94 o 
  -2   7   3      271.75      298.57      6.62 o 
  -1   7   3      540.19      558.84      8.41 o 
   0   7   3      763.75      759.71     11.19 o 
   1   7   3      194.76      199.27      5.00 o 
   2   7   3      107.20      110.68      3.26 o 
   3   7   3       12.46       11.78      1.27 o 
   4   7   3       18.35       17.45      1.56 o 
   5   7   3       29.02       20.53      1.77 o 
   6   7   3        0.31        0.30      1.52 o 
  -6   8   3        0.05       -1.65      2.07 o 
  -5   8   3        4.48        1.98      1.77 o 
  -4   8   3      120.63      113.80      3.38 o 
  -3   8   3       21.11       18.29      1.73 o 
  -2   8   3       62.13       67.51      2.16 o 
  -1   8   3      552.21      555.04      8.83 o 
   0   8   3       87.26       96.17      2.05 o 
   1   8   3      119.87      111.26      3.60 o 
   2   8   3        1.33        1.10      0.93 o 
   3   8   3      236.13      218.79      5.89 o 
   4   8   3       35.24       34.73      2.03 o 
   5   8   3      134.01      131.47      3.89 o 
   6   8   3       11.68       11.95      1.22 o 
  -6   9   3        0.10       -0.63      1.82 o 
  -5   9   3        0.53       -2.49      2.49 o 
  -4   9   3       21.83       17.87      1.82 o 
  -3   9   3       10.97       11.07      1.44 o 
  -2   9   3      354.44      375.42      8.24 o 
  -1   9   3       75.87       76.41      2.24 o 
   0   9   3        6.45        6.64      0.72 o 
   1   9   3      462.70      508.77      8.98 o 
   2   9   3        6.67        2.28      0.89 o 
   3   9   3       73.50       69.92      2.49 o 
   4   9   3        2.61       -0.68      2.28 o 
   5   9   3        0.02       -1.60      2.03 o 
   6   9   3       23.05       21.42      1.31 o 
  -6  10   3        0.01       -1.52      1.65 o 
  -5  10   3        6.36        6.21      1.35 o 
  -4  10   3      254.95      255.13      6.91 o 
  -3  10   3       68.95       66.11      2.62 o 
  -2  10   3        1.46       -1.69      2.28 o 
  -1  10   3        1.34        1.86      1.01 o 
   0  10   3      185.67      177.21      3.47 o 
   1  10   3       57.31       54.23      2.07 o 
   2  10   3        1.05        1.94      1.94 o 
   3  10   3       31.67       36.04      1.99 o 
   4  10   3       14.33       11.40      1.35 o 
   5  10   3        0.02        1.65      1.86 o 
  -5  11   3        8.53       12.33      1.39 o 
  -4  11   3       11.24       12.08      1.56 o 
  -3  11   3       58.01       57.82      2.49 o 
  -2  11   3        1.72       -0.21      2.28 o 
  -1  11   3       66.65       73.47      2.45 o 
   0  11   3      244.02      230.05      4.83 o 
   1  11   3       48.63       65.84      2.28 o 
   2  11   3        0.66       -2.11      2.11 o 
   3  11   3        3.55        4.81      1.39 o 
   4  11   3       24.80       25.60      1.77 o 
   5  11   3        0.25       -0.17      1.82 o 
  -5  12   3        1.40        1.77      1.06 o 
  -4  12   3        3.82        4.22      1.27 o 
  -3  12   3       20.53       20.32      1.86 o 
  -2  12   3       22.83       22.14      1.77 o 
  -1  12   3       13.57       14.40      1.48 o 
   0  12   3       36.61       33.68      2.26 o 
   1  12   3      138.42      147.64      4.23 o 
   2  12   3        1.25        1.56      2.24 o 
   3  12   3      214.37      198.00      6.23 o 
   4  12   3      154.35      146.03      4.53 o 
   5  12   3        1.38        1.69      0.97 o 
  -5  13   3        1.52        2.58      0.97 o 
  -4  13   3        0.62        1.73      2.11 o 
  -3  13   3        7.05        8.78      1.82 o 
  -2  13   3       68.10       66.28      2.75 o 
  -1  13   3        1.33        3.80      1.10 o 
   0  13   3       86.93      104.21      2.17 o 
   1  13   3       37.95       36.38      2.03 o 
   2  13   3       15.58       17.23      1.61 o 
   3  13   3        0.75        2.45      1.10 o 
   4  13   3       18.81       15.59      1.48 o 
   5  13   3       10.00        9.29      1.01 o 
  -4  14   3       60.31       53.01      2.11 o 
  -3  14   3       22.85       20.78      1.90 o 
  -2  14   3       67.36       73.04      2.75 o 
  -1  14   3        0.05        3.67      1.39 o 
   0  14   3        0.35       -0.58      1.44 o 
   1  14   3       48.21       48.13      2.32 o 
   2  14   3        1.15        2.49      1.14 o 
   3  14   3       15.01       11.53      1.65 o 
   4  14   3        6.34        7.94      1.10 o 
  -4  15   3        4.23        4.10      1.06 o 
  -3  15   3       19.96       19.30      1.69 o 
  -2  15   3       43.57       52.86      2.37 o 
  -1  15   3        7.75        6.55      1.56 o 
   0  15   3        3.80        5.67      0.87 o 
   1  15   3        3.54        3.80      1.14 o 
   2  15   3        5.16        5.70      1.27 o 
   3  15   3        0.80       -1.98      1.98 o 
   4  15   3        0.83        3.97      0.89 o 
  -3  16   3       12.60       12.88      1.39 o 
  -2  16   3        0.11       -1.52      2.07 o 
  -1  16   3       22.25       22.39      1.65 o 
   0  16   3        4.29        4.76      0.96 o 
   1  16   3       22.35       19.77      1.86 o 
   2  16   3        0.38        1.10      1.48 o 
   3  16   3       28.20       27.63      1.61 o 
  -3  17   3        3.65        1.52      0.93 o 
  -2  17   3       15.43       14.19      1.39 o 
  -1  17   3        1.42        1.71      0.81 o 
   0  17   3       10.60        9.88      0.93 o 
   1  17   3        2.80        1.67      1.04 o 
   2  17   3        0.04       -0.17      1.52 o 
   3  17   3        0.01       -0.55      1.35 o 
  -2  18   3        9.56        8.36      1.06 o 
  -1  18   3        1.09        1.06      0.69 o 
   0  18   3        9.44        9.55      1.56 o 
   1  18   3        1.29        1.58      0.72 o 
   2  18   3        0.18        1.01      1.27 o 
   0  19   3        0.00        0.00      0.84 o 
  -6   0   4       21.15       17.78      1.77 o 
  -5   0   4       16.74       14.70      2.07 o 
  -4   0   4       41.70       52.23      2.32 o 
  -3   0   4       95.11       80.20      2.41 o 
  -2   0   4        3.82        5.79      1.01 o 
  -1   0   4      290.19      265.10      4.85 o 
   0   0   4     1472.86     1273.38      7.46 o 
   1   0   4     2203.44     2230.63     15.51 o 
   2   0   4      147.61      136.05      3.94 o 
   3   0   4      118.51      139.01      4.15 o 
   4   0   4       69.33       72.12      2.62 o 
   5   0   4       16.42       15.21      1.61 o 
   6   0   4       47.97       50.88      2.24 o 
  -6   1   4        7.39        2.96      3.17 o 
  -5   1   4        7.98        9.16      1.82 o 
  -4   1   4      138.15      163.99      4.82 o 
  -3   1   4      556.20      626.72      9.89 o 
  -2   1   4      647.21      684.24      8.82 o 
  -1   1   4      920.24      904.73      9.15 o 
   0   1   4      654.46      640.34      7.24 o 
   1   1   4        0.00        0.42      1.14 o 
   2   1   4        9.31        8.53      0.84 o 
   3   1   4      285.10      289.71      6.75 o 
   4   1   4        0.52        0.42      2.03 o 
   5   1   4        8.95        6.21      1.39 o 
   6   1   4       10.88        9.55      1.27 o 
  -6   2   4        3.84        2.70      1.56 o 
  -5   2   4       58.05       57.48      2.75 o 
  -4   2   4        0.99        0.59      2.74 o 
  -3   2   4      107.56      121.80      3.77 o 
  -2   2   4      595.99      641.87      8.68 o 
  -1   2   4        0.04        0.51      1.31 o 
   0   2   4     1325.18     1271.16     13.61 o 
   1   2   4     1017.62     1033.25     10.11 o 
   2   2   4       70.73       72.61      2.24 o 
   3   2   4        0.39        0.00      1.39 o 
   4   2   4        5.17        4.48      1.22 o 
   5   2   4       29.52       31.73      2.07 o 
   6   2   4        7.10        7.43      1.27 o 
  -6   3   4        1.13        2.66      1.52 o 
  -5   3   4      120.02      129.07      3.93 o 
  -4   3   4        6.41        6.80      1.39 o 
  -3   3   4      162.95      180.02      4.83 o 
  -2   3   4     2026.87     2176.08     17.39 o 
  -1   3   4       27.24       29.32      1.23 o 
   0   3   4       85.86       87.83      1.81 o 
   1   3   4      276.20      298.66      5.40 o 
   2   3   4      130.34      118.33      3.39 o 
   3   3   4      155.41      128.97      3.64 o 
   4   3   4       87.93       92.52      2.71 o 
   5   3   4      119.27      126.10      3.68 o 
   6   3   4       20.09       17.78      1.61 o 
  -6   4   4       12.83        9.50      1.65 o 
  -5   4   4       37.70       41.49      2.54 o 
  -4   4   4       16.10       19.73      1.86 o 
  -3   4   4       31.51       27.51      1.73 o 
  -2   4   4      136.91      133.33      3.81 o 
  -1   4   4        6.85        9.00      0.97 o 
   0   4   4       62.50       61.01      1.71 o 
   1   4   4        2.55        7.09      0.80 o 
   2   4   4      534.32      527.53      8.40 o 
   3   4   4        4.81        0.51      2.15 o 
   4   4   4       12.92       15.92      1.69 o 
   5   4   4       61.83       62.26      2.49 o 
   6   4   4        1.14       -0.17      1.86 o 
  -6   5   4        3.42        3.84      1.39 o 
  -5   5   4       16.17       13.73      2.07 o 
  -4   5   4      164.21      176.28      5.29 o 
  -3   5   4      152.48      178.57      5.04 o 
  -2   5   4        4.54        5.41      1.18 o 
  -1   5   4      100.13      103.63      3.17 o 
   0   5   4      532.05      554.80      5.50 o 
   1   5   4       78.04       74.23      2.16 o 
   2   5   4        5.16        2.15      0.93 o 
   3   5   4       18.50       17.87      1.39 o 
   4   5   4       55.57       54.48      2.41 o 
   5   5   4       56.34       50.29      2.49 o 
   6   5   4       17.56       15.00      1.44 o 
  -6   6   4       10.33        9.29      1.48 o 
  -5   6   4       36.00       42.46      2.24 o 
  -4   6   4      124.21      108.18      3.30 o 
  -3   6   4        0.15        1.60      1.98 o 
  -2   6   4       29.96       30.93      1.56 o 
  -1   6   4       47.19       48.10      1.65 o 
   0   6   4      104.37       92.65      5.56 o 
   1   6   4       18.24        8.83      0.97 o 
   2   6   4      461.57      482.89      8.68 o 
   3   6   4       12.07       18.20      1.48 o 
   4   6   4        9.92       14.95      1.56 o 
   5   6   4        3.54        3.08      1.31 o 
   6   6   4        0.03        1.31      1.60 o 
  -6   7   4        4.05        1.35      2.07 o 
  -5   7   4        9.72       10.77      1.77 o 
  -4   7   4      141.13      141.21      4.06 o 
  -3   7   4       18.43       19.73      1.52 o 
  -2   7   4       42.65       37.44      1.69 o 
  -1   7   4       77.35       73.67      2.11 o 
   0   7   4        7.80        3.94      0.67 o 
   1   7   4       54.95       62.14      1.90 o 
   2   7   4       10.08       15.88      1.27 o 
   3   7   4       17.14       16.43      1.56 o 
   4   7   4       36.94       41.03      2.07 o 
   5   7   4       69.31       68.06      2.75 o 
   6   7   4       52.77       49.62      1.86 o 
  -6   8   4        0.15       -0.93      1.86 o 
  -5   8   4       34.38       30.50      2.11 o 
  -4   8   4       39.58       43.77      2.28 o 
  -3   8   4        1.03        0.80      2.45 o 
  -2   8   4       64.14       62.56      2.20 o 
  -1   8   4        2.85        9.38      1.06 o 
   0   8   4      760.09      756.57     19.11 o 
   1   8   4        0.00       -0.59      1.52 o 
   2   8   4      137.55      152.15      4.74 o 
   3   8   4        9.25       10.05      1.48 o 
   4   8   4        3.67        2.53      1.14 o 
   5   8   4        0.06        1.22      1.60 o 
   6   8   4        6.87        7.01      1.06 o 
  -6   9   4        0.19        0.68      1.48 o 
  -5   9   4       27.89       28.35      1.99 o 
  -4   9   4       42.80       42.76      2.28 o 
  -3   9   4       15.65       16.22      1.73 o 
  -2   9   4       49.01       46.40      2.07 o 
  -1   9   4       25.43       36.50      1.82 o 
   0   9   4       96.71       99.24      2.04 o 
   1   9   4       34.60       35.87      1.69 o 
   2   9   4        3.38        3.63      1.35 o 
   3   9   4       42.48       54.04      2.41 o 
   4   9   4       26.67       25.35      1.82 o 
   5   9   4        0.13       -1.86      1.86 o 
  -5  10   4       19.21       18.25      1.61 o 
  -4  10   4       44.29       43.19      2.49 o 
  -3  10   4       24.20       19.18      1.82 o 
  -2  10   4        6.41        4.90      1.44 o 
  -1  10   4       42.57       31.19      1.86 o 
   0  10   4       36.44       36.23      1.28 o 
   1  10   4       43.88       43.99      1.86 o 
   2  10   4       15.18       14.70      1.44 o 
   3  10   4       80.10       73.99      2.75 o 
   4  10   4       38.75       31.27      1.99 o 
   5  10   4       18.58       15.88      1.35 o 
  -5  11   4        4.75        4.27      1.27 o 
  -4  11   4       27.43       25.01      1.94 o 
  -3  11   4       38.64       37.60      2.07 o 
  -2  11   4       36.26       40.52      2.20 o 
  -1  11   4        7.74        6.50      1.44 o 
   0  11   4        0.26       -0.25      2.01 o 
   1  11   4       17.39       18.12      1.65 o 
   2  11   4        4.87        6.84      1.31 o 
   3  11   4       96.48       92.19      3.00 o 
   4  11   4       15.84       16.14      1.48 o 
   5  11   4        4.35        1.90      1.01 o 
  -5  12   4        0.12       -1.86      1.86 o 
  -4  12   4        1.37        3.97      1.39 o 
  -3  12   4        0.21       -1.35      2.28 o 
  -2  12   4        9.47       14.57      1.60 o 
  -1  12   4       12.18       17.32      1.52 o 
   0  12   4       85.75       88.60      2.00 o 
   1  12   4       54.56       64.07      2.41 o 
   2  12   4       23.67       22.64      1.82 o 
   3  12   4       11.79        9.50      1.56 o 
   4  12   4       11.87       16.35      1.52 o 
   5  12   4        0.76        0.97      1.18 o 
  -4  13   4        2.67        1.06      1.94 o 
  -3  13   4       25.35       22.60      1.94 o 
  -2  13   4        7.17        4.35      1.60 o 
  -1  13   4        0.84       -2.28      2.28 o 
   0  13   4       10.25       13.04      1.48 o 
   1  13   4        0.01        0.68      2.07 o 
   2  13   4        2.76        4.10      1.14 o 
   3  13   4       18.21       19.56      1.69 o 
   4  13   4       46.51       45.85      1.99 o 
  -4  14   4        2.78        2.49      1.18 o 
  -3  14   4       24.01       18.55      1.77 o 
  -2  14   4        3.25       -2.66      2.66 o 
  -1  14   4        2.73        1.39      2.28 o 
   0  14   4        2.18        2.40      1.19 o 
   1  14   4        3.02        1.14      1.35 o 
   2  14   4        0.66        1.73      1.98 o 
   3  14   4       40.38       39.17      2.11 o 
   4  14   4       21.85       19.22      1.35 o 
  -4  15   4       26.47       25.52      1.39 o 
  -3  15   4        0.99       -0.34      1.69 o 
  -2  15   4       45.34       44.24      2.24 o 
  -1  15   4       31.30       29.11      1.94 o 
   0  15   4        0.01        0.23      1.54 o 
   1  15   4        3.40        2.15      1.31 o 
   2  15   4       20.61       22.77      1.77 o 
   3  15   4       11.35        9.25      1.31 o 
  -3  16   4        1.70       -0.42      0.97 o 
  -2  16   4       18.31       17.02      1.56 o 
  -1  16   4        4.20        4.65      1.35 o 
   0  16   4        5.39        6.34      0.90 o 
   1  16   4       44.61       48.68      2.11 o 
   2  16   4       57.79       54.65      2.20 o 
   3  16   4       19.58       19.90      1.39 o 
  -2  17   4        0.85       -0.55      1.65 o 
  -1  17   4       11.41       11.30      0.93 o 
   0  17   4        1.34       -1.19      1.19 o 
   1  17   4        0.88        0.40      1.13 o 
   2  17   4        0.16       -0.38      1.48 o 
  -1  18   4        0.18       -0.36      1.03 o 
   0  18   4        0.05        0.12      0.76 o 
   1  18   4        3.02        4.90      0.60 o 
  -6   1   5        0.04        2.32      2.32 o 
  -5   1   5       35.60       41.28      2.28 o 
  -4   1   5        5.73        7.14      1.69 o 
  -3   1   5      206.03      176.19      5.08 o 
  -2   1   5       25.68       27.33      1.52 o 
  -1   1   5       23.88       20.62      1.23 o 
   0   1   5       16.04       14.33      0.72 o 
   1   1   5      174.39      194.82      4.79 o 
   2   1   5        0.02        0.68      0.80 o 
   3   1   5      221.38      219.49      6.44 o 
   4   1   5      276.14      289.96      8.27 o 
   5   1   5       17.28       19.18      1.56 o 
   6   1   5        0.75        0.34      0.97 o 
  -6   2   5       32.92       31.90      2.11 o 
  -5   2   5       41.34       38.66      2.54 o 
  -4   2   5       19.23       16.94      1.90 o 
  -3   2   5        2.40        3.00      1.35 o 
  -2   2   5        3.65        6.46      1.01 o 
  -1   2   5       77.47       61.41      1.90 o 
   0   2   5     3405.85     3390.18     43.08 o 
   1   2   5     3295.31     3684.55     23.82 o 
   2   2   5      224.71      267.29      6.28 o 
   3   2   5        0.00       -1.77      1.77 o 
   4   2   5       95.31       98.41      3.09 o 
   5   2   5        9.10        7.39      1.56 o 
   6   2   5        0.02       -0.17      1.73 o 
  -6   3   5        2.92        4.27      1.52 o 
  -5   3   5       33.05       31.39      2.03 o 
  -4   3   5       44.70       58.69      2.58 o 
  -3   3   5       61.52       65.22      2.24 o 
  -2   3   5       13.26       12.54      1.35 o 
  -1   3   5      196.72      184.33      4.96 o 
   0   3   5       61.00       58.88      3.68 o 
   1   3   5      294.07      263.71      5.78 o 
   2   3   5        0.16       -0.72      1.56 o 
   3   3   5        6.77        6.00      1.10 o 
   4   3   5      109.81      107.77      3.34 o 
   5   3   5      163.74      165.77      4.91 o 
   6   3   5       14.80       13.94      1.35 o 
  -6   4   5        0.89       -0.97      2.28 o 
  -5   4   5        1.46        4.52      1.82 o 
  -4   4   5       17.99       14.23      1.99 o 
  -3   4   5       20.08       23.87      1.61 o 
  -2   4   5      124.17      152.61      4.40 o 
  -1   4   5      213.25      219.47      5.51 o 
   0   4   5      132.76      150.02      3.10 o 
   1   4   5        6.23        6.88      0.84 o 
   2   4   5      112.35       96.26      2.96 o 
   3   4   5       36.86       33.63      1.86 o 
   4   4   5        0.01        0.68      2.03 o 
   5   4   5       51.67       53.50      2.62 o 
   6   4   5       14.61       10.94      1.31 o 
  -6   5   5        0.04        2.74      1.39 o 
  -5   5   5       36.39       36.38      2.45 o 
  -4   5   5       44.33       45.17      2.45 o 
  -3   5   5       52.07       52.11      2.24 o 
  -2   5   5       42.91       37.27      1.69 o 
  -1   5   5        1.19        1.18      1.82 o 
   0   5   5        0.57        0.89      1.06 o 
   1   5   5       24.13       31.85      1.48 o 
   2   5   5      972.90     1052.99     13.52 o 
   3   5   5      699.76      744.12     12.51 o 
   4   5   5        6.16        7.26      1.35 o 
   5   5   5       13.59       12.80      1.69 o 
   6   5   5       17.66       18.92      1.23 o 
  -6   6   5        0.00        0.97      1.98 o 
  -5   6   5       36.06       37.94      2.15 o 
  -4   6   5       15.09       12.71      1.82 o 
  -3   6   5       12.35       17.27      1.77 o 
  -2   6   5        3.49       -0.51      1.82 o 
  -1   6   5      639.74      669.15     10.16 o 
   0   6   5        0.76        0.50      1.09 o 
   1   6   5      163.29      188.45      5.38 o 
   2   6   5      389.09      430.84      8.88 o 
   3   6   5        3.50        0.63      1.22 o 
   4   6   5       82.45       91.24      3.00 o 
   5   6   5       16.46       14.78      1.65 o 
   6   6   5       60.73       59.78      1.82 o 
  -6   7   5       18.96       21.76      1.52 o 
  -5   7   5        0.39        1.65      1.44 o 
  -4   7   5       11.23       10.35      1.86 o 
  -3   7   5      123.55      124.22      3.77 o 
  -2   7   5       10.41       16.13      1.44 o 
  -1   7   5      307.76      290.82      6.88 o 
   0   7   5       75.86       68.14      1.49 o 
   1   7   5       21.07       24.92      1.44 o 
   2   7   5      369.84      363.86      8.45 o 
   3   7   5        1.38       -1.06      2.58 o 
   4   7   5        2.67        4.81      1.39 o 
   5   7   5       58.15       55.41      2.32 o 
   6   7   5        1.98        3.34      0.76 o 
  -6   8   5       37.43       46.06      1.77 o 
  -5   8   5        1.98        2.15      1.56 o 
  -4   8   5       11.30       11.91      1.82 o 
  -3   8   5      102.65       95.71      3.09 o 
  -2   8   5        2.32       -0.38      2.11 o 
  -1   8   5      298.44      323.86      7.89 o 
   0   8   5       82.81       91.60      1.94 o 
   1   8   5       23.67       29.95      1.56 o 
   2   8   5       17.08       15.76      1.56 o 
   3   8   5        7.44        7.39      1.56 o 
   4   8   5       33.56       30.84      2.03 o 
   5   8   5        6.46        7.73      1.27 o 
  -5   9   5       56.63       67.63      2.49 o 
  -4   9   5       19.70       21.16      1.82 o 
  -3   9   5       13.63       12.46      1.82 o 
  -2   9   5       88.50       89.14      2.66 o 
  -1   9   5        5.09        5.62      1.31 o 
   0   9   5       39.84       39.44      2.37 o 
   1   9   5      158.55      151.47      4.40 o 
   2   9   5      296.27      306.64      8.19 o 
   3   9   5      144.00      144.73      4.36 o 
   4   9   5        2.14        1.52      2.20 o 
   5   9   5       20.96       18.71      1.48 o 
  -5  10   5        1.45        0.63      1.90 o 
  -4  10   5       23.37       17.07      1.94 o 
  -3  10   5       24.53       26.06      2.07 o 
  -2  10   5       82.99       92.26      2.83 o 
  -1  10   5        4.04        3.25      1.22 o 
   0  10   5        6.59        5.48      0.90 o 
   1  10   5        1.41        3.08      1.01 o 
   2  10   5        6.01        4.18      1.31 o 
   3  10   5      107.00      115.72      3.47 o 
   4  10   5        1.17       -2.07      2.07 o 
   5  10   5        6.50        6.84      1.01 o 
  -5  11   5       30.73       31.98      1.77 o 
  -4  11   5        0.51        0.00      2.20 o 
  -3  11   5      113.36      112.30      3.21 o 
  -2  11   5        1.01        1.60      2.03 o 
  -1  11   5       10.51        7.86      1.52 o 
   0  11   5       61.97       70.23      4.02 o 
   1  11   5       26.62       32.57      1.77 o 
   2  11   5        0.47        1.60      1.14 o 
   3  11   5       12.72       13.56      1.56 o 
   4  11   5        7.68        6.84      1.35 o 
   5  11   5        2.89        2.87      0.97 o 
  -5  12   5       15.34       17.19      1.31 o 
  -4  12   5        2.00        1.98      1.27 o 
  -3  12   5       75.89       72.38      2.87 o 
  -2  12   5       80.24       85.06      2.75 o 
  -1  12   5       40.88       40.61      2.28 o 
   0  12   5       10.10       10.73      1.03 o 
   1  12   5        6.63        4.56      1.35 o 
   2  12   5       19.29       25.64      1.82 o 
   3  12   5        4.29        3.00      1.27 o 
   4  12   5        2.89        1.01      1.01 o 
  -4  13   5       17.72       21.08      1.52 o 
  -3  13   5        2.08        3.84      1.22 o 
  -2  13   5       21.47       25.98      2.03 o 
  -1  13   5       45.81       46.44      2.28 o 
   0  13   5       47.83       53.67      1.64 o 
   1  13   5       16.12       19.73      1.61 o 
   2  13   5        0.50       -1.98      1.98 o 
   3  13   5        2.64       -2.32      2.32 o 
   4  13   5        6.09        4.10      1.14 o 
  -4  14   5        0.92        1.01      1.73 o 
  -3  14   5        0.03       -1.94      1.94 o 
  -2  14   5       15.15       15.21      1.65 o 
  -1  14   5        3.29        0.42      2.20 o 
   0  14   5       23.09       25.35      1.34 o 
   1  14   5        1.78        1.31      1.98 o 
   2  14   5        0.49       -1.22      1.82 o 
   3  14   5        1.98        2.70      1.01 o 
   4  14   5       18.24       17.11      1.10 o 
  -3  15   5       25.98       25.69      1.48 o 
  -2  15   5       16.04       16.52      1.65 o 
  -1  15   5        3.15        2.03      1.39 o 
   0  15   5       13.21       16.05      1.44 o 
   1  15   5        6.60        6.80      1.18 o 
   2  15   5       15.84       15.42      1.44 o 
   3  15   5        0.27        0.84      0.84 o 
  -3  16   5        6.48        5.45      1.01 o 
  -2  16   5       12.69       12.29      1.35 o 
  -1  16   5        0.81        0.89      1.06 o 
   0  16   5       27.96       32.34      1.32 o 
   1  16   5        3.32        1.52      1.18 o 
   2  16   5       14.75       14.19      1.31 o 
  -2  17   5        2.54       -1.39      1.73 o 
  -1  17   5        3.21        2.83      0.70 o 
   0  17   5        1.47        1.53      0.79 o 
   1  17   5        0.26       -0.65      1.03 o 
   2  17   5       13.37       12.71      1.10 o 
   0  18   5        0.00        0.31      0.94 o 
  -6   0   6        0.11       -0.63      2.15 o 
  -5   0   6      126.26      115.71      3.55 o 
  -4   0   6        2.51        4.27      1.77 o 
  -3   0   6       31.58       40.77      2.28 o 
  -2   0   6       10.90        7.52      1.22 o 
  -1   0   6       14.15        2.62      1.06 o 
   0   0   6      361.65      398.66      5.19 o 
   1   0   6       91.93       66.03      1.90 o 
   2   0   6       98.02       91.49      2.88 o 
   3   0   6       26.24       22.60      1.77 o 
   4   0   6     1533.18     1601.79     20.29 o 
   5   0   6      250.20      233.27      6.57 o 
   6   0   6        5.23        4.43      1.06 o 
  -6   1   6       67.95       58.47      2.28 o 
  -5   1   6        4.95        6.42      1.98 o 
  -4   1   6       26.62       24.88      2.03 o 
  -3   1   6      118.47      115.46      3.60 o 
  -2   1   6       76.56       77.93      2.33 o 
  -1   1   6       74.04       88.21      2.66 o 
   0   1   6      459.76      468.34      6.32 o 
   1   1   6       70.29       72.01      2.33 o 
   2   1   6      288.03      264.99      6.83 o 
   3   1   6      482.10      465.89     10.04 o 
   4   1   6      489.87      509.86     11.27 o 
   5   1   6       46.48       46.02      2.32 o 
   6   1   6        1.61        0.00      1.56 o 
  -6   2   6        2.44        0.30      2.41 o 
  -5   2   6       29.97       30.46      2.41 o 
  -4   2   6        2.56       -0.89      2.91 o 
  -3   2   6       20.30       21.75      1.73 o 
  -2   2   6        0.21       -1.10      1.90 o 
  -1   2   6      112.21      102.40      3.26 o 
   0   2   6      575.20      585.36     10.22 o 
   1   2   6       19.77       20.07      1.27 o 
   2   2   6       19.32       13.69      1.14 o 
   3   2   6       18.63       19.56      1.61 o 
   4   2   6       18.86       18.54      1.61 o 
   5   2   6       13.91       13.73      1.65 o 
   6   2   6        0.33       -0.38      1.39 o 
  -6   3   6       19.71       20.57      1.73 o 
  -5   3   6        1.54        0.63      3.04 o 
  -4   3   6        0.66        0.89      2.70 o 
  -3   3   6        9.92        7.10      1.56 o 
  -2   3   6      321.79      315.95      7.51 o 
  -1   3   6       89.75      103.67      2.96 o 
   0   3   6       39.52       33.87      1.05 o 
   1   3   6      146.76      152.88      4.19 o 
   2   3   6      266.57      279.08      7.17 o 
   3   3   6      107.94      113.57      3.51 o 
   4   3   6      147.52      155.15      4.61 o 
   5   3   6        2.51        1.22      1.82 o 
   6   3   6        4.16        3.63      0.84 o 
  -6   4   6        2.00        1.10      2.32 o 
  -5   4   6        2.36       -0.84      2.96 o 
  -4   4   6       88.03       79.66      2.96 o 
  -3   4   6       11.07        8.11      1.60 o 
  -2   4   6        0.01        8.83      1.35 o 
  -1   4   6      355.27      351.12      7.61 o 
   0   4   6       14.28        7.26      1.20 o 
   1   4   6        6.47        8.19      1.06 o 
   2   4   6        0.32       -0.34      1.94 o 
   3   4   6       95.18       95.11      2.96 o 
   4   4   6      124.98      114.31      3.68 o 
   5   4   6      235.34      238.32      6.36 o 
   6   4   6       32.43       31.78      1.48 o 
  -6   5   6       15.89       19.98      1.52 o 
  -5   5   6       55.12       51.65      2.45 o 
  -4   5   6       22.24       22.52      1.86 o 
  -3   5   6       18.83       18.04      1.90 o 
  -2   5   6      108.35       99.83      2.88 o 
  -1   5   6        9.46        8.70      1.27 o 
   0   5   6        1.51        2.00      0.93 o 
   1   5   6       58.75       55.50      1.94 o 
   2   5   6      268.75      248.77      7.08 o 
   3   5   6      190.84      183.71      5.89 o 
   4   5   6      161.69      165.30      5.08 o 
   5   5   6       40.92       42.34      2.28 o 
  -6   6   6        0.14       -1.82      1.82 o 
  -5   6   6        3.26        3.93      1.56 o 
  -4   6   6       30.06       28.94      2.28 o 
  -3   6   6       37.75       44.36      2.15 o 
  -2   6   6       14.69       12.50      1.52 o 
  -1   6   6      790.93      813.57     12.36 o 
   0   6   6      194.96      216.17      4.40 o 
   1   6   6        1.02        1.06      1.73 o 
   2   6   6       67.87       62.73      2.37 o 
   3   6   6       18.56       24.33      1.77 o 
   4   6   6        5.09        6.12      1.35 o 
   5   6   6        0.79        0.89      1.10 o 
  -5   7   6       14.80       11.62      1.86 o 
  -4   7   6       14.11       13.64      1.82 o 
  -3   7   6        6.90        5.36      1.56 o 
  -2   7   6       16.39       21.71      1.61 o 
  -1   7   6       49.81       61.49      2.20 o 
   0   7   6      162.75      159.58      6.25 o 
   1   7   6       63.84       64.29      2.24 o 
   2   7   6      616.72      603.84     11.47 o 
   3   7   6      123.04      127.93      3.64 o 
   4   7   6        7.12        6.88      1.35 o 
   5   7   6        3.27        3.17      1.18 o 
  -5   8   6        0.29       -0.17      2.03 o 
  -4   8   6       10.14        9.29      1.99 o 
  -3   8   6        6.19        5.28      1.60 o 
  -2   8   6        1.25        1.27      2.32 o 
  -1   8   6       21.04       19.98      1.56 o 
   0   8   6       32.68       39.20      1.28 o 
   1   8   6       28.77       24.29      1.61 o 
   2   8   6       26.25       26.91      1.73 o 
   3   8   6        3.51        4.60      1.14 o 
   4   8   6       12.19       13.22      1.48 o 
   5   8   6       34.26       35.66      1.65 o 
  -5   9   6        8.12        6.67      1.52 o 
  -4   9   6       26.14       27.92      2.11 o 
  -3   9   6        4.66        3.93      1.39 o 
  -2   9   6        3.01        2.87      1.31 o 
  -1   9   6       38.27       36.89      2.11 o 
   0   9   6       14.84       14.66      1.16 o 
   1   9   6      158.01      172.24      5.55 o 
   2   9   6      234.90      235.74      6.53 o 
   3   9   6       32.76       33.33      2.07 o 
   4   9   6        1.14       -0.38      1.82 o 
   5   9   6        1.12        0.93      1.48 o 
  -5  10   6        3.85        6.55      1.18 o 
  -4  10   6        0.73       -0.21      2.36 o 
  -3  10   6      109.17       89.12      2.96 o 
  -2  10   6       93.92       85.89      2.96 o 
  -1  10   6       76.36       73.05      2.66 o 
   0  10   6       45.62       45.24      1.47 o 
   1  10   6       15.78       12.71      1.56 o 
   2  10   6        4.77        7.81      1.39 o 
   3  10   6       71.20       70.26      2.71 o 
   4  10   6        2.82        2.96      1.10 o 
   5  10   6        2.99        2.32      0.76 o 
  -5  11   6        4.84        3.76      1.10 o 
  -4  11   6       12.35       12.76      1.60 o 
  -3  11   6        0.94       -2.41      2.41 o 
  -2  11   6       64.22       67.29      2.75 o 
  -1  11   6       10.10       10.52      1.60 o 
   0  11   6       33.75       32.31      1.37 o 
   1  11   6        6.62        8.24      1.39 o 
   2  11   6       37.95       32.66      2.07 o 
   3  11   6       14.90       15.21      1.69 o 
   4  11   6        2.33        3.08      0.80 o 
  -4  12   6        6.70        6.59      1.39 o 
  -3  12   6       23.22       24.25      1.82 o 
  -2  12   6        0.58       -2.45      2.66 o 
  -1  12   6       23.03       25.73      1.82 o 
   0  12   6      127.67      139.15      3.11 o 
   1  12   6       74.52       76.77      2.75 o 
   2  12   6        4.22        5.28      1.31 o 
   3  12   6        1.72        1.73      1.73 o 
   4  12   6        2.88        3.59      0.97 o 
  -4  13   6        0.03        1.01      1.65 o 
  -3  13   6       31.22       33.72      1.77 o 
  -2  13   6        1.51        2.28      1.27 o 
  -1  13   6        3.30        4.65      1.56 o 
   0  13   6       37.86       37.10      1.58 o 
   1  13   6      139.13      141.59      4.19 o 
   2  13   6        0.87        2.45      1.22 o 
   3  13   6        0.58        0.00      1.69 o 
   4  13   6        3.47        3.00      0.76 o 
  -3  14   6       37.48       33.13      1.65 o 
  -2  14   6       69.87       70.64      2.41 o 
  -1  14   6       10.10       11.66      1.44 o 
   0  14   6        7.93        7.12      1.27 o 
   1  14   6        0.02       -2.20      2.20 o 
   2  14   6        9.30        9.12      1.27 o 
   3  14   6        5.08        5.70      0.97 o 
  -3  15   6        0.03       -1.56      1.56 o 
  -2  15   6        1.90        0.93      1.90 o 
  -1  15   6        4.30        2.83      1.27 o 
   0  15   6        0.82        1.40      0.97 o 
   1  15   6        9.99        7.86      1.22 o 
   2  15   6       10.55       13.73      1.18 o 
   3  15   6        2.50        1.06      1.31 o 
  -2  16   6        2.22        3.93      0.97 o 
  -1  16   6       11.50       13.56      1.31 o 
   0  16   6        7.29        6.46      0.87 o 
   1  16   6       33.92       32.32      1.69 o 
   2  16   6        7.53       10.26      1.06 o 
  -1  17   6       32.93       33.34      1.02 o 
   0  17   6       33.45       34.07      1.08 o 
  -6   1   7       22.54       19.14      1.56 o 
  -5   1   7        0.47       -1.98      2.79 o 
  -4   1   7        0.56       -3.00      3.00 o 
  -3   1   7       23.27       23.53      2.15 o 
  -2   1   7       58.30       61.84      2.41 o 
  -1   1   7      168.18      168.11      4.83 o 
   0   1   7      194.99      191.36      6.33 o 
   1   1   7        0.70        3.55      1.01 o 
   2   1   7        0.33       -0.38      1.73 o 
   3   1   7       60.24       63.74      2.45 o 
   4   1   7       30.06       33.50      2.07 o 
   5   1   7        2.55        1.82      1.82 o 
  -6   2   7       57.75       53.01      1.99 o 
  -5   2   7       75.08       77.49      2.96 o 
  -4   2   7        0.86        0.68      2.74 o 
  -3   2   7       22.24       27.20      2.15 o 
  -2   2   7        7.65        8.11      1.52 o 
  -1   2   7       26.07       22.39      1.52 o 
   0   2   7       15.37       19.32      0.98 o 
   1   2   7        5.08        4.86      1.06 o 
   2   2   7       54.80       48.39      1.94 o 
   3   2   7       18.91       18.50      1.77 o 
   4   2   7      106.53      112.46      3.43 o 
   5   2   7       11.45       10.56      1.44 o 
  -6   3   7        4.42        2.79      1.22 o 
  -5   3   7        2.62        3.67      1.56 o 
  -4   3   7       18.70       16.77      1.82 o 
  -3   3   7       69.12       75.79      2.83 o 
  -2   3   7       65.75       65.82      2.49 o 
  -1   3   7      469.34      462.39      9.45 o 
   0   3   7       30.77       28.46      1.58 o 
   1   3   7      355.86      354.12      8.24 o 
   2   3   7       56.64       52.45      2.20 o 
   3   3   7      409.79      408.46      9.94 o 
   4   3   7       40.42       39.85      2.24 o 
   5   3   7       26.03       27.67      1.73 o 
  -5   4   7        4.44        3.76      1.69 o 
  -4   4   7       24.03       33.08      2.28 o 
  -3   4   7        4.35        8.02      1.77 o 
  -2   4   7        5.01        7.18      1.39 o 
  -1   4   7       31.30       29.24      1.82 o 
   0   4   7        1.89        0.43      0.87 o 
   1   4   7       70.48       57.79      2.20 o 
   2   4   7        0.04        0.80      2.07 o 
   3   4   7      715.56      742.56     13.57 o 
   4   4   7       33.44       29.32      1.99 o 
   5   4   7      138.50      145.22      4.70 o 
  -5   5   7       21.12       22.90      1.99 o 
  -4   5   7       36.02       34.73      2.49 o 
  -3   5   7      186.64      178.49      5.46 o 
  -2   5   7       31.86       31.18      2.07 o 
  -1   5   7      423.10      408.52      9.31 o 
   0   5   7      472.36      481.42      6.83 o 
   1   5   7        6.24        5.03      1.14 o 
   2   5   7        1.19        2.96      1.06 o 
   3   5   7       47.77       54.30      2.28 o 
   4   5   7        2.12        4.77      1.10 o 
   5   5   7        0.81       -0.30      1.73 o 
  -5   6   7       11.34        8.07      1.69 o 
  -4   6   7      159.73      146.21      4.19 o 
  -3   6   7        2.54        3.67      1.60 o 
  -2   6   7        9.28       14.15      1.73 o 
  -1   6   7       17.81       20.28      1.77 o 
   0   6   7      153.73      151.85      3.17 o 
   1   6   7       76.11       68.66      2.41 o 
   2   6   7        4.81        3.51      1.31 o 
   3   6   7        3.65        1.39      2.07 o 
   4   6   7        0.00        0.21      1.48 o 
   5   6   7       47.50       54.60      2.03 o 
  -5   7   7        0.03       -1.52      2.15 o 
  -4   7   7        3.83        5.11      1.69 o 
  -3   7   7       42.75       44.16      2.32 o 
  -2   7   7       19.28       20.61      1.99 o 
  -1   7   7      556.09      549.35     11.16 o 
   0   7   7       46.80       50.50      1.53 o 
   1   7   7       40.92       37.73      1.90 o 
   2   7   7      343.37      317.91      8.83 o 
   3   7   7       86.36       85.62      3.00 o 
   4   7   7       16.67       15.80      1.61 o 
   5   7   7        0.82        1.18      1.44 o 
  -5   8   7        1.53        1.22      1.22 o 
  -4   8   7        9.85        9.67      1.82 o 
  -3   8   7        0.70        1.39      2.53 o 
  -2   8   7      277.25      248.90      7.04 o 
  -1   8   7        7.80        8.32      1.52 o 
   0   8   7       61.02       60.98      1.67 o 
   1   8   7        0.18       -0.68      1.98 o 
   2   8   7       88.30       84.78      2.75 o 
   3   8   7       39.48       34.31      2.03 o 
   4   8   7       15.83       14.95      1.48 o 
   5   8   7        5.38        4.60      0.93 o 
  -5   9   7        2.38        0.34      1.90 o 
  -4   9   7        1.41        1.10      2.07 o 
  -3   9   7       31.13       25.73      2.24 o 
  -2   9   7        0.63        0.93      1.39 o 
  -1   9   7      119.80      123.74      3.85 o 
   0   9   7       59.33       57.23      2.01 o 
   1   9   7      285.35      297.23      8.69 o 
   2   9   7      153.35      153.64      4.36 o 
   3   9   7       17.06       14.74      1.73 o 
   4   9   7        0.00        0.34      0.84 o 
  -4  10   7       12.17       10.94      1.52 o 
  -3  10   7       39.00       38.03      2.11 o 
  -2  10   7       36.67       38.28      2.28 o 
  -1  10   7        7.29       10.35      1.60 o 
   0  10   7       22.11       22.03      1.21 o 
   1  10   7        2.00       -0.46      2.28 o 
   2  10   7       22.64       23.19      2.03 o 
   3  10   7        3.91        4.05      1.22 o 
   4  10   7        0.01        1.35      0.89 o 
  -4  11   7        0.01       -0.13      1.90 o 
  -3  11   7        0.22        0.21      2.15 o 
  -2  11   7        6.78        5.70      1.52 o 
  -1  11   7        7.38        8.19      1.35 o 
   0  11   7      248.06      231.25      4.74 o 
   1  11   7      464.17      495.26     10.97 o 
   2  11   7       75.98       75.51      2.79 o 
   3  11   7       13.69       12.16      1.48 o 
   4  11   7        2.54        1.52      1.65 o 
  -4  12   7        2.04        0.25      1.82 o 
  -3  12   7       66.43       57.07      2.24 o 
  -2  12   7       58.30       53.42      2.45 o 
  -1  12   7       42.49       40.90      2.20 o 
   0  12   7        1.57        0.54      2.55 o 
   1  12   7      141.76      150.40      4.32 o 
   2  12   7       21.20       20.57      1.77 o 
   3  12   7        0.04        0.00      1.44 o 
  -3  13   7        0.23        1.31      1.01 o 
  -2  13   7        1.09        1.48      1.27 o 
  -1  13   7        0.01       -2.03      2.03 o 
   0  13   7      112.62      117.17      2.48 o 
   1  13   7      201.64      210.45      5.93 o 
   2  13   7      132.03      131.78      4.02 o 
   3  13   7       10.76        7.64      1.06 o 
  -3  14   7        3.29        0.34      1.77 o 
  -2  14   7        0.09       -0.93      1.69 o 
  -1  14   7        2.06        2.45      1.06 o 
   0  14   7       45.00       45.23      1.55 o 
   1  14   7       11.99       12.04      1.39 o 
   2  14   7        2.90        1.31      1.01 o 
  -2  15   7        2.78        3.21      0.97 o 
  -1  15   7       17.14       16.35      1.48 o 
   0  15   7       90.27       88.48      1.99 o 
   1  15   7      113.24      105.40      3.26 o 
   2  15   7       10.82        9.04      1.01 o 
  -1  16   7       66.74       66.01      1.90 o 
   0  16   7       17.15       17.58      0.88 o 
   1  16   7        2.04        1.26      1.01 o 
  -5   0   8        3.69        1.52      2.53 o 
  -4   0   8       26.19       20.57      2.20 o 
  -3   0   8      281.26      278.51      7.59 o 
  -2   0   8       27.60       34.43      2.15 o 
  -1   0   8        6.73        4.77      1.39 o 
   0   0   8      200.05      189.38      3.94 o 
   1   0   8       19.77       16.43      1.61 o 
   2   0   8       82.88       98.43      2.88 o 
   3   0   8       23.98       20.74      1.86 o 
   4   0   8      123.14      118.12      3.55 o 
   5   0   8       13.07       10.81      1.14 o 
  -5   1   8        2.22        1.35      2.36 o 
  -4   1   8      112.65      113.70      3.76 o 
  -3   1   8      217.94      216.86      6.65 o 
  -2   1   8     1021.91     1030.77     15.69 o 
  -1   1   8      229.43      232.32      6.23 o 
   0   1   8        8.92        9.60      1.37 o 
   1   1   8        0.90        1.44      1.22 o 
   2   1   8       91.95       89.65      2.88 o 
   3   1   8        5.65        5.74      1.14 o 
   4   1   8        0.14        0.84      1.69 o 
   5   1   8       13.75       14.15      1.27 o 
  -5   2   8       13.54        7.90      1.82 o 
  -4   2   8        0.17       -1.98      2.83 o 
  -3   2   8        2.58        4.81      1.60 o 
  -2   2   8       89.25       88.38      3.04 o 
  -1   2   8       38.82       39.00      2.03 o 
   0   2   8       12.52       13.18      0.99 o 
   1   2   8        4.59        3.51      1.22 o 
   2   2   8        0.07        1.98      1.10 o 
   3   2   8      174.47      181.03      5.29 o 
   4   2   8        7.79        8.87      1.44 o 
   5   2   8       10.41       11.57      1.10 o 
  -5   3   8        3.59        2.24      2.41 o 
  -4   3   8        1.09        2.79      2.79 o 
  -3   3   8       26.62       23.74      2.07 o 
  -2   3   8      597.74      561.38     11.50 o 
  -1   3   8       74.92       69.46      2.49 o 
   0   3   8       99.86       99.80      2.30 o 
   1   3   8       78.47       82.02      2.54 o 
   2   3   8        0.02        0.00      2.03 o 
   3   3   8        5.58        4.35      1.39 o 
   4   3   8        2.23        1.60      1.82 o 
   5   3   8       15.87       21.20      1.48 o 
  -5   4   8       27.52       21.04      1.82 o 
  -4   4   8      108.14      104.98      3.38 o 
  -3   4   8      112.31      107.10      3.21 o 
  -2   4   8       35.67       35.91      2.24 o 
  -1   4   8      100.70       95.54      2.96 o 
   0   4   8        1.04        0.16      1.29 o 
   1   4   8       12.11       14.15      1.52 o 
   2   4   8        3.83        2.96      1.14 o 
   3   4   8       22.93       18.76      1.61 o 
   4   4   8        7.22        5.32      1.39 o 
   5   4   8        2.03        4.81      0.89 o 
  -5   5   8        7.19        9.00      1.44 o 
  -4   5   8       21.05       25.18      2.03 o 
  -3   5   8       41.67       46.18      2.54 o 
  -2   5   8       80.62       79.15      2.71 o 
  -1   5   8      251.85      263.66      8.05 o 
   0   5   8      166.62      171.07      5.25 o 
   1   5   8      181.11      187.62      5.93 o 
   2   5   8       33.47       31.18      1.82 o 
   3   5   8       13.50       14.02      1.82 o 
   4   5   8        0.63        1.31      0.93 o 
   5   5   8       10.41        9.00      1.06 o 
  -5   6   8        1.89        3.00      1.31 o 
  -4   6   8       11.18       12.33      1.77 o 
  -3   6   8       11.23       10.90      1.82 o 
  -2   6   8        8.82        8.70      1.60 o 
  -1   6   8       45.66       47.03      2.24 o 
   0   6   8        0.00        1.53      0.98 o 
   1   6   8        0.71        1.35      2.03 o 
   2   6   8      178.41      169.57      5.08 o 
   3   6   8       79.45       79.31      2.87 o 
   4   6   8        0.47        2.15      0.89 o 
  -5   7   8        0.13        0.72      1.86 o 
  -4   7   8       42.44       43.36      2.41 o 
  -3   7   8       26.15       23.32      1.99 o 
  -2   7   8       34.75       37.81      2.07 o 
  -1   7   8       11.53       11.36      1.35 o 
   0   7   8       52.32       49.21      1.68 o 
   1   7   8       65.14       69.32      2.54 o 
   2   7   8       27.77       26.45      1.86 o 
   3   7   8        0.46       -1.48      1.94 o 
   4   7   8        0.03        0.68      1.48 o 
  -4   8   8      132.38      125.78      4.06 o 
  -3   8   8       39.85       37.31      2.32 o 
  -2   8   8       18.69       16.18      1.82 o 
  -1   8   8        0.00        0.68      2.28 o 
   0   8   8      189.46      187.36      8.64 o 
   1   8   8       20.05       23.23      1.61 o 
   2   8   8       99.95      106.02      3.38 o 
   3   8   8       15.08       15.80      1.61 o 
   4   8   8       12.27       10.56      1.35 o 
  -4   9   8       46.52       45.14      1.94 o 
  -3   9   8       14.28       17.02      1.61 o 
  -2   9   8        6.48        9.33      1.56 o 
  -1   9   8        2.02        3.89      1.39 o 
   0   9   8      251.05      265.73      5.07 o 
   1   9   8      260.94      275.00      8.22 o 
   2   9   8        5.10        4.77      1.31 o 
   3   9   8        4.24        4.31      1.31 o 
   4   9   8        2.47        2.74      0.93 o 
  -4  10   8        5.76        7.05      1.31 o 
  -3  10   8        0.49        0.93      1.27 o 
  -2  10   8        2.60        2.32      2.32 o 
  -1  10   8       26.97       27.63      1.99 o 
   0  10   8        0.27       -0.66      1.72 o 
   1  10   8      103.92      110.26      3.30 o 
   2  10   8      105.36      101.00      3.05 o 
   3  10   8        0.80        0.51      0.84 o 
   4  10   8        6.02        4.90      0.97 o 
  -4  11   8        5.79        4.18      1.06 o 
  -3  11   8        1.57       -1.94      2.11 o 
  -2  11   8       15.61       20.19      1.73 o 
  -1  11   8        3.76        6.71      1.48 o 
   0  11   8        0.24       -0.08      2.24 o 
   1  11   8      169.59      172.99      4.95 o 
   2  11   8       63.82       66.83      2.41 o 
   3  11   8        0.45        1.73      0.89 o 
  -3  12   8        0.85       -0.68      1.77 o 
  -2  12   8        2.25       -0.51      1.22 o 
  -1  12   8       17.44       16.85      1.73 o 
   0  12   8        6.89        4.56      2.17 o 
   1  12   8       42.13       42.68      2.07 o 
   2  12   8        0.91       -0.63      1.77 o 
   3  12   8        0.10       -0.38      1.44 o 
  -3  13   8        0.95        0.00      1.52 o 
  -2  13   8        0.27       -0.89      1.60 o 
  -1  13   8        0.49        0.00      1.69 o 
   0  13   8       41.71       39.98      1.34 o 
   1  13   8       14.16       15.08      1.31 o 
   2  13   8        0.79        0.42      0.93 o 
  -2  14   8        2.99        5.36      0.80 o 
  -1  14   8        8.05        7.18      1.22 o 
   0  14   8        4.95        3.89      0.81 o 
   1  14   8       35.93       37.65      1.73 o 
   2  14   8       32.80       34.82      1.39 o 
  -1  15   8        6.80        6.29      0.97 o 
   0  15   8       55.21       53.35      1.56 o 
  -5   1   9        3.60        7.01      1.27 o 
  -4   1   9        3.75        1.35      2.66 o 
  -3   1   9       61.75       59.00      2.92 o 
  -2   1   9      429.14      430.91     10.41 o 
  -1   1   9      494.35      450.70     10.46 o 
   0   1   9       78.17       69.84      1.97 o 
   1   1   9       27.25       28.64      1.82 o 
   2   1   9      122.43      120.23      3.68 o 
   3   1   9        0.12        1.94      1.10 o 
   4   1   9       10.35        9.42      1.35 o 
  -5   2   9       11.59        8.19      1.48 o 
  -4   2   9       27.35       29.78      2.07 o 
  -3   2   9        0.03       -1.56      3.12 o 
  -2   2   9       40.85       46.56      2.32 o 
  -1   2   9       34.86       34.18      2.03 o 
   0   2   9       87.45       88.36      1.98 o 
   1   2   9      181.89      149.34      4.78 o 
   2   2   9       72.31       64.51      2.54 o 
   3   2   9        7.46       10.98      1.52 o 
   4   2   9        6.01        5.03      1.18 o 
  -5   3   9       18.20       17.24      1.39 o 
  -4   3   9       35.42       33.46      2.20 o 
  -3   3   9      481.84      490.74     10.93 o 
  -2   3   9      165.09      174.41      5.55 o 
  -1   3   9      136.50      136.00      4.10 o 
   0   3   9       82.77       81.48      1.91 o 
   1   3   9        4.52        5.03      1.39 o 
   2   3   9       32.44       31.01      1.82 o 
   3   3   9       55.60       59.59      2.32 o 
   4   3   9        0.90        0.80      1.60 o 
  -5   4   9        3.71        4.27      1.18 o 
  -4   4   9       10.72       14.36      1.77 o 
  -3   4   9       55.56       53.13      2.62 o 
  -2   4   9        9.31        5.53      1.60 o 
  -1   4   9      277.53      265.94      7.12 o 
   0   4   9       34.64       33.80      2.51 o 
   1   4   9        0.05        0.21      0.93 o 
   2   4   9       28.78       25.98      1.82 o 
   3   4   9        0.62       -1.86      1.86 o 
   4   4   9       13.33        9.29      1.22 o 
  -4   5   9       15.82       16.30      1.86 o 
  -3   5   9        6.00        6.12      1.69 o 
  -2   5   9      101.08      104.71      3.21 o 
  -1   5   9      252.79      254.87      6.95 o 
   0   5   9      101.85      104.98      2.98 o 
   1   5   9        1.06        2.53      1.14 o 
   2   5   9       29.36       28.35      2.03 o 
   3   5   9        3.92        4.60      1.18 o 
   4   5   9        4.65        7.56      1.01 o 
  -4   6   9       36.38       36.13      1.86 o 
  -3   6   9       26.03       26.32      2.03 o 
  -2   6   9        0.46       -1.35      1.56 o 
  -1   6   9      114.95      116.41      3.47 o 
   0   6   9      318.08      303.07      6.13 o 
   1   6   9      164.21      165.35      5.04 o 
   2   6   9        6.32        8.57      1.52 o 
   3   6   9        1.84        0.97      2.11 o 
   4   6   9        2.41        3.34      0.93 o 
  -4   7   9       98.84       99.24      3.13 o 
  -3   7   9      112.72      120.82      3.47 o 
  -2   7   9       21.65       20.06      2.20 o 
  -1   7   9        1.32        1.14      2.49 o 
   0   7   9       59.73       57.99      2.75 o 
   1   7   9       38.91       36.89      2.24 o 
   2   7   9       24.01       27.92      1.69 o 
   3   7   9       38.66       38.96      1.94 o 
   4   7   9       34.64       34.19      1.56 o 
  -4   8   9        1.37       -1.52      2.03 o 
  -3   8   9        0.95       -1.60      2.15 o 
  -2   8   9        3.62       -1.86      2.49 o 
  -1   8   9       14.97       16.98      1.77 o 
   0   8   9      176.73      178.68      3.86 o 
   1   8   9        5.43        1.94      1.94 o 
   2   8   9        2.23        3.38      1.18 o 
   3   8   9        6.22        5.83      1.14 o 
  -4   9   9        0.58        0.21      1.73 o 
  -3   9   9       24.04       27.88      1.77 o 
  -2   9   9        0.96        3.08      1.35 o 
  -1   9   9       69.26       69.07      2.75 o 
   0   9   9        1.41        1.27      1.67 o 
   1   9   9       10.07       11.95      1.44 o 
   2   9   9       37.42       39.00      2.03 o 
   3   9   9        8.67       11.23      1.14 o 
  -3  10   9        9.13        8.15      1.27 o 
  -2  10   9        1.83        1.39      1.22 o 
  -1  10   9       20.27       17.70      1.56 o 
   0  10   9      186.88      187.89      6.01 o 
   1  10   9       22.54       23.32      1.69 o 
   2  10   9        6.18        6.93      1.14 o 
   3  10   9        7.50        8.49      0.97 o 
  -3  11   9        0.69        1.52      1.52 o 
  -2  11   9        0.12        1.56      1.69 o 
  -1  11   9        0.79        1.06      1.73 o 
   0  11   9        0.74       -1.34      1.34 o 
   1  11   9        0.02        0.51      1.69 o 
   2  11   9        0.13        0.72      1.44 o 
  -2  12   9        0.02       -1.56      1.56 o 
  -1  12   9        3.08        3.76      1.06 o 
   0  12   9        0.49       -0.14      0.82 o 
   1  12   9       10.00        8.66      1.14 o 
   2  12   9        5.44        5.15      0.80 o 
  -1  13   9        2.80        4.18      0.84 o 
   0  13   9       20.38       21.75      0.95 o 
   1  13   9        1.57        3.63      0.80 o 
  -4   0  10        7.42        5.74      1.48 o 
  -3   0  10       29.03       27.08      1.94 o 
  -2   0  10       12.61       11.02      1.77 o 
  -1   0  10        3.22       -0.21      2.74 o 
   0   0  10       49.48       45.44      1.61 o 
   1   0  10       46.95       29.66      2.03 o 
   2   0  10       33.09       28.18      1.90 o 
   3   0  10        4.31        5.91      1.27 o 
   4   0  10       25.92       30.88      1.48 o 
  -4   1  10       15.78       12.55      1.61 o 
  -3   1  10        3.58        1.77      1.56 o 
  -2   1  10        4.41        5.70      1.52 o 
  -1   1  10        9.74        9.59      1.60 o 
   0   1  10       29.52       30.32      1.37 o 
   1   1  10       38.34       26.66      2.03 o 
   2   1  10       42.29       31.27      1.90 o 
   3   1  10        4.11        1.60      1.77 o 
   4   1  10       17.01       23.36      1.31 o 
  -4   2  10        0.12        0.72      1.98 o 
  -3   2  10       53.96       52.41      2.49 o 
  -2   2  10       21.78       15.50      1.94 o 
  -1   2  10       44.97       46.27      2.28 o 
   0   2  10        5.95        2.85      0.96 o 
   1   2  10        4.32        4.05      1.35 o 
   2   2  10       10.30       11.15      1.48 o 
   3   2  10        1.87        0.00      1.94 o 
   4   2  10        1.12       -0.25      1.27 o 
  -4   3  10        6.87        7.69      1.39 o 
  -3   3  10       46.48       52.66      2.45 o 
  -2   3  10       11.23       12.25      1.73 o 
  -1   3  10       16.86       17.32      2.03 o 
   0   3  10       41.63       41.50      1.52 o 
   1   3  10        0.00        1.35      1.98 o 
   2   3  10       85.84       74.33      2.71 o 
   3   3  10        0.02        1.52      1.01 o 
   4   3  10       10.86       15.84      1.10 o 
  -4   4  10        4.81        4.81      1.31 o 
  -3   4  10        0.97        1.44      1.44 o 
  -2   4  10        2.34        0.42      2.32 o 
  -1   4  10       10.36       10.64      1.77 o 
   0   4  10       47.86       43.22      3.13 o 
   1   4  10       44.31       36.30      2.20 o 
   2   4  10        1.01        0.42      2.03 o 
   3   4  10        8.13        9.46      1.14 o 
  -4   5  10        6.50        7.43      1.18 o 
  -3   5  10       27.06       30.00      1.90 o 
  -2   5  10       22.48       26.70      1.82 o 
  -1   5  10        1.13        0.42      2.36 o 
   0   5  10       42.75       44.20      1.62 o 
   1   5  10      115.48      111.64      3.43 o 
   2   5  10        1.76        2.70      1.14 o 
   3   5  10        1.67        1.56      0.93 o 
  -4   6  10        5.55        4.86      1.06 o 
  -3   6  10        9.54       10.31      1.44 o 
  -2   6  10        0.85       -0.21      2.32 o 
  -1   6  10       24.32       24.54      1.90 o 
   0   6  10        5.14        8.52      0.96 o 
   1   6  10        0.10        0.00      2.07 o 
   2   6  10        0.01        0.55      1.10 o 
   3   6  10       17.21       18.21      1.27 o 
  -3   7  10       19.85       21.21      1.61 o 
  -2   7  10       20.94       21.33      1.65 o 
  -1   7  10        0.06       -0.80      2.41 o 
   0   7  10        0.06       -1.16      2.74 o 
   1   7  10        0.21       -0.59      1.73 o 
   2   7  10       11.29       15.67      1.35 o 
   3   7  10        0.57       -0.25      1.14 o 
  -3   8  10        1.03        0.80      1.98 o 
  -2   8  10        0.53        1.48      1.82 o 
  -1   8  10       30.75       28.43      1.86 o 
   0   8  10       43.11       39.54      1.49 o 
   1   8  10        4.28        6.67      1.27 o 
   2   8  10        0.19       -1.86      1.86 o 
   3   8  10        9.60       10.14      1.01 o 
  -3   9  10        0.10        1.01      1.48 o 
  -2   9  10       24.74       22.60      1.48 o 
  -1   9  10        3.55        4.90      1.18 o 
   0   9  10       17.60       21.07      1.11 o 
   1   9  10        2.38        2.11      0.97 o 
   2   9  10        6.54        7.86      1.10 o 
  -2  10  10        3.99        6.50      1.01 o 
  -1  10  10       31.88       33.08      1.77 o 
   0  10  10        2.05        1.52      0.95 o 
   1  10  10       16.71       19.09      1.44 o 
   2  10  10        1.07        1.27      1.27 o 
  -1  11  10        0.09       -1.65      1.65 o 
   0  11  10        8.95        8.59      0.84 o 
   1  11  10        1.38        1.69      0.84 o 
  -3   1  11        0.36        1.60      1.73 o 
  -2   1  11        0.32        0.00      1.27 o 
  -1   1  11       58.21       55.41      2.37 o 
   0   1  11        6.63        6.87      1.20 o 
   1   1  11       51.60       53.80      2.32 o 
   2   1  11        0.15        1.35      1.52 o 
   3   1  11        0.42        0.13      1.35 o 
  -3   2  11       18.22       15.46      1.56 o 
  -2   2  11       28.50       29.95      1.77 o 
  -1   2  11        0.60       -0.59      2.15 o 
   0   2  11        7.20        7.75      0.99 o 
   1   2  11       15.24       16.26      1.52 o 
   2   2  11       27.97       26.74      1.65 o 
   3   2  11        1.15       -1.22      1.31 o 
  -3   3  11        2.98        2.58      1.22 o 
  -2   3  11        2.90        5.32      1.22 o 
  -1   3  11        0.03       -0.38      2.28 o 
   0   3  11        9.42        6.11      2.51 o 
   1   3  11        1.82        0.93      2.03 o 
   2   3  11        2.86        1.44      1.73 o 
   3   3  11       15.49       15.54      1.14 o 
  -3   4  11       73.03       79.79      2.33 o 
  -2   4  11        0.05       -2.15      2.15 o 
  -1   4  11        0.04        0.72      2.03 o 
   0   4  11       15.97       13.06      1.99 o 
   1   4  11        0.96        1.77      1.06 o 
   2   4  11        0.52        0.76      1.35 o 
   3   4  11        6.07        5.36      0.84 o 
  -3   5  11        0.06       -0.34      1.56 o 
  -2   5  11        1.33        2.66      1.10 o 
  -1   5  11        9.21       11.19      1.39 o 
   0   5  11        6.65        2.53      1.44 o 
   1   5  11        7.29        9.59      1.18 o 
   2   5  11        3.02        3.55      0.97 o 
  -3   6  11        1.28       -0.97      1.60 o 
  -2   6  11        2.91        2.03      1.14 o 
  -1   6  11       20.82       20.15      1.48 o 
   0   6  11        0.07       -1.30      1.30 o 
   1   6  11        0.86        0.80      0.93 o 
   2   6  11        1.11        3.51      0.89 o 
  -2   7  11       10.24       10.09      1.18 o 
  -1   7  11        1.05        0.59      1.82 o 
   0   7  11        4.27        5.68      1.25 o 
   1   7  11       11.94        8.70      1.14 o 
   2   7  11       13.55       16.35      1.14 o 
  -2   8  11       65.47       83.68      2.49 o 
  -1   8  11       21.76       22.43      1.48 o 
   0   8  11        3.68        4.61      1.06 o 
   1   8  11        2.09        2.03      0.89 o 
  -1   9  11       32.00       33.30      1.61 o 
   0   9  11        2.25        1.43      0.73 o 
   1   9  11        0.73       -0.34      1.18 o 
  -2   0  12        5.57        7.60      1.22 o 
  -1   0  12       25.53       29.83      1.56 o 
   0   0  12        0.21        1.51      0.67 o 
   1   0  12        0.62        0.13      1.22 o 
   2   0  12       15.09       23.19      1.27 o 
  -2   1  12       23.49       24.84      1.48 o 
  -1   1  12        3.31        5.53      1.27 o 
   0   1  12        0.25       -1.09      1.14 o 
   1   1  12        1.04        0.55      1.22 o 
   2   1  12        1.05        0.42      0.63 o 
  -2   2  12        0.42        1.06      1.44 o 
  -1   2  12        0.81        0.13      1.82 o 
   0   2  12        0.30        0.55      1.06 o 
   1   2  12        0.27        1.06      0.80 o 
  -2   3  12       14.80       17.07      1.22 o 
  -1   3  12        3.80        5.45      1.06 o 
   0   3  12       11.22       14.33      1.03 o 
   1   3  12        3.71        6.80      1.01 o 
  -1   4  12        0.38        1.27      1.52 o 
   0   4  12       12.34       15.52      0.88 o 
   1   4  12        1.74        1.06      0.84 o 
  -1   5  12       12.23       13.90      1.27 o 
   0   5  12       34.93       38.34      2.01 o 
   1   5  12        0.15        0.63      0.84 o 
   0   6  12        8.70        8.08      0.78 o 
                                                 
